# Supplementary material for: What Is the Best Vancomycin Therapeutic Drug Monitoring Parameter to Assess Efficacy? A Critical Review of Experimental Data and Assessment of the Need for Individual Patient Minimum Inhibitory Concentration Value
Source: Microorganisms. 2023 Feb 24;11(3):567. doi: 10.3390/microorganisms11030567 (PMC10051726; doi:10.3390/microorganisms11030567)
Supplement: Supplementary file 1 [file microorganisms-11-00567-s001.zip]

Archive with 1 entries (1 files):
- microorganisms-2201259-supplementary.xlsx
