# Supplementary material for: What Is the Best Vancomycin Therapeutic Drug Monitoring Parameter to Assess Efficacy? A Critical Review of Experimental Data and Assessment of the Need for Individual Patient Minimum Inhibitory Concentration Value
Source: Microorganisms. 2023 Feb 24;11(3):567. doi: 10.3390/microorganisms11030567 (PMC10051726; doi:10.3390/microorganisms11030567)
Supplement: Supplementary file 1 [file microorganisms-11-00567-s001.zip › microorganisms-2201259-supplementary.xlsx]

## Sheet: MIC per Diekema1
MIC value	Number	%
0.12	18	0.000233327
0.25	220	0.00285177
0.5	15807	0.2049
1	57319	0.743003
2	3745	0.0485449
4	35	0.000453691
8	1	1.29626e-05
total	77145

## Sheet: MIC per diekema2
	MIC			double check distribution
1	0.12		MIC value	0.12	0.25	0.5	1	2	4	8
2	0.12		Number	18	220	15807	57319	3745	35	1
3	0.12
4	0.12
5	0.12
6	0.12
7	0.12
8	0.12
9	0.12
10	0.12
11	0.12
12	0.12
13	0.12
14	0.12
15	0.12
16	0.12
17	0.12
18	0.12
19	0.25
20	0.25
21	0.25
22	0.25
23	0.25
24	0.25
25	0.25
26	0.25
27	0.25
28	0.25
29	0.25
30	0.25
31	0.25
32	0.25
33	0.25
34	0.25
35	0.25
36	0.25
37	0.25
38	0.25
39	0.25
40	0.25
41	0.25
42	0.25
43	0.25
44	0.25
45	0.25
46	0.25
47	0.25
48	0.25
49	0.25
50	0.25
51	0.25
52	0.25
53	0.25
54	0.25
55	0.25
56	0.25
57	0.25
58	0.25
59	0.25
60	0.25
61	0.25
62	0.25
63	0.25
64	0.25
65	0.25
66	0.25
67	0.25
68	0.25
69	0.25
70	0.25
71	0.25
72	0.25
73	0.25
74	0.25
75	0.25
76	0.25
77	0.25
78	0.25
79	0.25
80	0.25
81	0.25
82	0.25
83	0.25
84	0.25
85	0.25
86	0.25
87	0.25
88	0.25
89	0.25
90	0.25
91	0.25
92	0.25
93	0.25
94	0.25
95	0.25
96	0.25
97	0.25
98	0.25
99	0.25
100	0.25
101	0.25
102	0.25
103	0.25
104	0.25
105	0.25
106	0.25
107	0.25
108	0.25
109	0.25
110	0.25
111	0.25
112	0.25
113	0.25
114	0.25
115	0.25
116	0.25
117	0.25
118	0.25
119	0.25
120	0.25
121	0.25
122	0.25
123	0.25
124	0.25
125	0.25
126	0.25
127	0.25
128	0.25
129	0.25
130	0.25
131	0.25
132	0.25
133	0.25
134	0.25
135	0.25
136	0.25
137	0.25
138	0.25
139	0.25
140	0.25
141	0.25
142	0.25
143	0.25
144	0.25
145	0.25
146	0.25
147	0.25
148	0.25
149	0.25
150	0.25
151	0.25
152	0.25
153	0.25
154	0.25
155	0.25
156	0.25
157	0.25
158	0.25
159	0.25
160	0.25
161	0.25
162	0.25
163	0.25
164	0.25
165	0.25
166	0.25
167	0.25
168	0.25
169	0.25
170	0.25
171	0.25
172	0.25
173	0.25
174	0.25
175	0.25
176	0.25
177	0.25
178	0.25
179	0.25
180	0.25
181	0.25
182	0.25
183	0.25
184	0.25
185	0.25
186	0.25
187	0.25
188	0.25
189	0.25
190	0.25
191	0.25
192	0.25
193	0.25
194	0.25
195	0.25
196	0.25
197	0.25
198	0.25
199	0.25
200	0.25
201	0.25
202	0.25
203	0.25
204	0.25
205	0.25
206	0.25
207	0.25
208	0.25
209	0.25
210	0.25
211	0.25
212	0.25
213	0.25
214	0.25
215	0.25
216	0.25
217	0.25
218	0.25
219	0.25
220	0.25
221	0.25
222	0.25
223	0.25
224	0.25
225	0.25
226	0.25
227	0.25
228	0.25
229	0.25
230	0.25
231	0.25
232	0.25
233	0.25
234	0.25
235	0.25
236	0.25
237	0.25
238	0.25
239	0.5
240	0.5
241	0.5
242	0.5
243	0.5
244	0.5
245	0.5
246	0.5
247	0.5
248	0.5
249	0.5
250	0.5
251	0.5
252	0.5
253	0.5
254	0.5
255	0.5
256	0.5
257	0.5
258	0.5
259	0.5
260	0.5
261	0.5
262	0.5
263	0.5
264	0.5
265	0.5
266	0.5
267	0.5
268	0.5
269	0.5
270	0.5
271	0.5
272	0.5
273	0.5
274	0.5
275	0.5
276	0.5
277	0.5
278	0.5
279	0.5
280	0.5
281	0.5
282	0.5
283	0.5
284	0.5
285	0.5
286	0.5
287	0.5
288	0.5
289	0.5
290	0.5
291	0.5
292	0.5
293	0.5
294	0.5
295	0.5
296	0.5
297	0.5
298	0.5
299	0.5
300	0.5
301	0.5
302	0.5
303	0.5
304	0.5
305	0.5
306	0.5
307	0.5
308	0.5
309	0.5
310	0.5
311	0.5
312	0.5
313	0.5
314	0.5
315	0.5
316	0.5
317	0.5
318	0.5
319	0.5
320	0.5
321	0.5
322	0.5
323	0.5
324	0.5
325	0.5
326	0.5
327	0.5
328	0.5
329	0.5
330	0.5
331	0.5
332	0.5
333	0.5
334	0.5
335	0.5
336	0.5
337	0.5
338	0.5
339	0.5
340	0.5
341	0.5
342	0.5
343	0.5
344	0.5
345	0.5
346	0.5
347	0.5
348	0.5
349	0.5
350	0.5
351	0.5
352	0.5
353	0.5
354	0.5
355	0.5
356	0.5
357	0.5
358	0.5
359	0.5
360	0.5
361	0.5
362	0.5
363	0.5
364	0.5
365	0.5
366	0.5
367	0.5
368	0.5
369	0.5
370	0.5
371	0.5
372	0.5
373	0.5
374	0.5
375	0.5
376	0.5
377	0.5
378	0.5
379	0.5
380	0.5
381	0.5
382	0.5
383	0.5
384	0.5
385	0.5
386	0.5
387	0.5
388	0.5
389	0.5
390	0.5
391	0.5
392	0.5
393	0.5
394	0.5
395	0.5
396	0.5
397	0.5
398	0.5
399	0.5
400	0.5
401	0.5
402	0.5
403	0.5
404	0.5
405	0.5
406	0.5
407	0.5
408	0.5
409	0.5
410	0.5
411	0.5
412	0.5
413	0.5
414	0.5
415	0.5
416	0.5
417	0.5
418	0.5
419	0.5
420	0.5
421	0.5
422	0.5
423	0.5
424	0.5
425	0.5
426	0.5
427	0.5
428	0.5
429	0.5
430	0.5
431	0.5
432	0.5
433	0.5
434	0.5
435	0.5
436	0.5
437	0.5
438	0.5
439	0.5
440	0.5
441	0.5
442	0.5
443	0.5
444	0.5
445	0.5
446	0.5
447	0.5
448	0.5
449	0.5
450	0.5
451	0.5
452	0.5
453	0.5
454	0.5
455	0.5
456	0.5
457	0.5
458	0.5
459	0.5
460	0.5
461	0.5
462	0.5
463	0.5
464	0.5
465	0.5
466	0.5
467	0.5
468	0.5
469	0.5
470	0.5
471	0.5
472	0.5
473	0.5
474	0.5
475	0.5
476	0.5
477	0.5
478	0.5
479	0.5
480	0.5
481	0.5
482	0.5
483	0.5
484	0.5
485	0.5
486	0.5
487	0.5
488	0.5
489	0.5
490	0.5
491	0.5
492	0.5
493	0.5
494	0.5
495	0.5
496	0.5
497	0.5
498	0.5
499	0.5
500	0.5
501	0.5
502	0.5
503	0.5
504	0.5
505	0.5
506	0.5
507	0.5
508	0.5
509	0.5
510	0.5
511	0.5
512	0.5
513	0.5
514	0.5
515	0.5
516	0.5
517	0.5
518	0.5
519	0.5
520	0.5
521	0.5
522	0.5
523	0.5
524	0.5
525	0.5
526	0.5
527	0.5
528	0.5
529	0.5
530	0.5
531	0.5
532	0.5
533	0.5
534	0.5
535	0.5
536	0.5
537	0.5
538	0.5
539	0.5
540	0.5
541	0.5
542	0.5
543	0.5
544	0.5
545	0.5
546	0.5
547	0.5
548	0.5
549	0.5
550	0.5
551	0.5
552	0.5
553	0.5
554	0.5
555	0.5
556	0.5
557	0.5
558	0.5
559	0.5
560	0.5
561	0.5
562	0.5
563	0.5
564	0.5
565	0.5
566	0.5
567	0.5
568	0.5
569	0.5
570	0.5
571	0.5
572	0.5
573	0.5
574	0.5
575	0.5
576	0.5
577	0.5
578	0.5
579	0.5
580	0.5
581	0.5
582	0.5
583	0.5
584	0.5
585	0.5
586	0.5
587	0.5
588	0.5
589	0.5
590	0.5
591	0.5
592	0.5
593	0.5
594	0.5
595	0.5
596	0.5
597	0.5
598	0.5
599	0.5
600	0.5
601	0.5
602	0.5
603	0.5
604	0.5
605	0.5
606	0.5
607	0.5
608	0.5
609	0.5
610	0.5
611	0.5
612	0.5
613	0.5
614	0.5
615	0.5
616	0.5
617	0.5
618	0.5
619	0.5
620	0.5
621	0.5
622	0.5
623	0.5
624	0.5
625	0.5
626	0.5
627	0.5
628	0.5
629	0.5
630	0.5
631	0.5
632	0.5
633	0.5
634	0.5
635	0.5
636	0.5
637	0.5
638	0.5
639	0.5
640	0.5
641	0.5
642	0.5
643	0.5
644	0.5
645	0.5
646	0.5
647	0.5
648	0.5
649	0.5
650	0.5
651	0.5
652	0.5
653	0.5
654	0.5
655	0.5
656	0.5
657	0.5
658	0.5
659	0.5
660	0.5
661	0.5
662	0.5
663	0.5
664	0.5
665	0.5
666	0.5
667	0.5
668	0.5
669	0.5
670	0.5
671	0.5
672	0.5
673	0.5
674	0.5
675	0.5
676	0.5
677	0.5
678	0.5
679	0.5
680	0.5
681	0.5
682	0.5
683	0.5
684	0.5
685	0.5
686	0.5
687	0.5
688	0.5
689	0.5
690	0.5
691	0.5
692	0.5
693	0.5
694	0.5
695	0.5
696	0.5
697	0.5
698	0.5
699	0.5
700	0.5
701	0.5
702	0.5
703	0.5
704	0.5
705	0.5
706	0.5
707	0.5
708	0.5
709	0.5
710	0.5
711	0.5
712	0.5
713	0.5
714	0.5
715	0.5
716	0.5
717	0.5
718	0.5
719	0.5
720	0.5
721	0.5
722	0.5
723	0.5
724	0.5
725	0.5
726	0.5
727	0.5
728	0.5
729	0.5
730	0.5
731	0.5
732	0.5
733	0.5
734	0.5
735	0.5
736	0.5
737	0.5
738	0.5
739	0.5
740	0.5
741	0.5
742	0.5
743	0.5
744	0.5
745	0.5
746	0.5
747	0.5
748	0.5
749	0.5
750	0.5
751	0.5
752	0.5
753	0.5
754	0.5
755	0.5
756	0.5
757	0.5
758	0.5
759	0.5
760	0.5
761	0.5
762	0.5
763	0.5
764	0.5
765	0.5
766	0.5
767	0.5
768	0.5
769	0.5
770	0.5
771	0.5
772	0.5
773	0.5
774	0.5
775	0.5
776	0.5
777	0.5
778	0.5
779	0.5
780	0.5
781	0.5
782	0.5
783	0.5
784	0.5
785	0.5
786	0.5
787	0.5
788	0.5
789	0.5
790	0.5
791	0.5
792	0.5
793	0.5
794	0.5
795	0.5
796	0.5
797	0.5
798	0.5
799	0.5
800	0.5
801	0.5
802	0.5
803	0.5
804	0.5
805	0.5
806	0.5
807	0.5
808	0.5
809	0.5
810	0.5
811	0.5
812	0.5
813	0.5
814	0.5
815	0.5
816	0.5
817	0.5
818	0.5
819	0.5
820	0.5
821	0.5
822	0.5
823	0.5
824	0.5
825	0.5
826	0.5
827	0.5
828	0.5
829	0.5
830	0.5
831	0.5
832	0.5
833	0.5
834	0.5
835	0.5
836	0.5
837	0.5
838	0.5
839	0.5
840	0.5
841	0.5
842	0.5
843	0.5
844	0.5
845	0.5
846	0.5
847	0.5
848	0.5
849	0.5
850	0.5
851	0.5
852	0.5
853	0.5
854	0.5
855	0.5
856	0.5
857	0.5
858	0.5
859	0.5
860	0.5
861	0.5
862	0.5
863	0.5
864	0.5
865	0.5
866	0.5
867	0.5
868	0.5
869	0.5
870	0.5
871	0.5
872	0.5
873	0.5
874	0.5
875	0.5
876	0.5
877	0.5
878	0.5
879	0.5
880	0.5
881	0.5
882	0.5
883	0.5
884	0.5
885	0.5
886	0.5
887	0.5
888	0.5
889	0.5
890	0.5
891	0.5
892	0.5
893	0.5
894	0.5
895	0.5
896	0.5
897	0.5
898	0.5
899	0.5
900	0.5
901	0.5
902	0.5
903	0.5
904	0.5
905	0.5
906	0.5
907	0.5
908	0.5
909	0.5
910	0.5
911	0.5
912	0.5
913	0.5
914	0.5
915	0.5
916	0.5
917	0.5
918	0.5
919	0.5
920	0.5
921	0.5
922	0.5
923	0.5
924	0.5
925	0.5
926	0.5
927	0.5
928	0.5
929	0.5
930	0.5
931	0.5
932	0.5
933	0.5
934	0.5
935	0.5
936	0.5
937	0.5
938	0.5
939	0.5
940	0.5
941	0.5
942	0.5
943	0.5
944	0.5
945	0.5
946	0.5
947	0.5
948	0.5
949	0.5
950	0.5
951	0.5
952	0.5
953	0.5
954	0.5
955	0.5
956	0.5
957	0.5
958	0.5
959	0.5
960	0.5
961	0.5
962	0.5
963	0.5
964	0.5
965	0.5
966	0.5
967	0.5
968	0.5
969	0.5
970	0.5
971	0.5
972	0.5
973	0.5
974	0.5
975	0.5
976	0.5
977	0.5
978	0.5
979	0.5
980	0.5
981	0.5
982	0.5
983	0.5
984	0.5
985	0.5
986	0.5
987	0.5
988	0.5
989	0.5
990	0.5
991	0.5
992	0.5
993	0.5
994	0.5
995	0.5
996	0.5
997	0.5
998	0.5
999	0.5
1000	0.5
1001	0.5
1002	0.5
1003	0.5
1004	0.5
1005	0.5
1006	0.5
1007	0.5
1008	0.5
1009	0.5
1010	0.5
1011	0.5
1012	0.5
1013	0.5
1014	0.5
1015	0.5
1016	0.5
1017	0.5
1018	0.5
1019	0.5
1020	0.5
1021	0.5
1022	0.5
1023	0.5
1024	0.5
1025	0.5
1026	0.5
1027	0.5
1028	0.5
1029	0.5
1030	0.5
1031	0.5
1032	0.5
1033	0.5
1034	0.5
1035	0.5
1036	0.5
1037	0.5
1038	0.5
1039	0.5
1040	0.5
1041	0.5
1042	0.5
1043	0.5
1044	0.5
1045	0.5
1046	0.5
1047	0.5
1048	0.5
1049	0.5
1050	0.5
1051	0.5
1052	0.5
1053	0.5
1054	0.5
1055	0.5
1056	0.5
1057	0.5
1058	0.5
1059	0.5
1060	0.5
1061	0.5
1062	0.5
1063	0.5
1064	0.5
1065	0.5
1066	0.5
1067	0.5
1068	0.5
1069	0.5
1070	0.5
1071	0.5
1072	0.5
1073	0.5
1074	0.5
1075	0.5
1076	0.5
1077	0.5
1078	0.5
1079	0.5
1080	0.5
1081	0.5
1082	0.5
1083	0.5
1084	0.5
1085	0.5
1086	0.5
1087	0.5
1088	0.5
1089	0.5
1090	0.5
1091	0.5
1092	0.5
1093	0.5
1094	0.5
1095	0.5
1096	0.5
1097	0.5
1098	0.5
1099	0.5
1100	0.5
1101	0.5
1102	0.5
1103	0.5
1104	0.5
1105	0.5
1106	0.5
1107	0.5
1108	0.5
1109	0.5
1110	0.5
1111	0.5
1112	0.5
1113	0.5
1114	0.5
1115	0.5
1116	0.5
1117	0.5
1118	0.5
1119	0.5
1120	0.5
1121	0.5
1122	0.5
1123	0.5
1124	0.5
1125	0.5
1126	0.5
1127	0.5
1128	0.5
1129	0.5
1130	0.5
1131	0.5
1132	0.5
1133	0.5
1134	0.5
1135	0.5
1136	0.5
1137	0.5
1138	0.5
1139	0.5
1140	0.5
1141	0.5
1142	0.5
1143	0.5
1144	0.5
1145	0.5
1146	0.5
1147	0.5
1148	0.5
1149	0.5
1150	0.5
1151	0.5
1152	0.5
1153	0.5
1154	0.5
1155	0.5
1156	0.5
1157	0.5
1158	0.5
1159	0.5
1160	0.5
1161	0.5
1162	0.5
1163	0.5
1164	0.5
1165	0.5
1166	0.5
1167	0.5
1168	0.5
1169	0.5
1170	0.5
1171	0.5
1172	0.5
1173	0.5
1174	0.5
1175	0.5
1176	0.5
1177	0.5
1178	0.5
1179	0.5
1180	0.5
1181	0.5
1182	0.5
1183	0.5
1184	0.5
1185	0.5
1186	0.5
1187	0.5
1188	0.5
1189	0.5
1190	0.5
1191	0.5
1192	0.5
1193	0.5
1194	0.5
1195	0.5
1196	0.5
1197	0.5
1198	0.5
1199	0.5
1200	0.5
1201	0.5
1202	0.5
1203	0.5
1204	0.5
1205	0.5
1206	0.5
1207	0.5
1208	0.5
1209	0.5
1210	0.5
1211	0.5
1212	0.5
1213	0.5
1214	0.5
1215	0.5
1216	0.5
1217	0.5
1218	0.5
1219	0.5
1220	0.5
1221	0.5
1222	0.5
1223	0.5
1224	0.5
1225	0.5
1226	0.5
1227	0.5
1228	0.5
1229	0.5
1230	0.5
1231	0.5
1232	0.5
1233	0.5
1234	0.5
1235	0.5
1236	0.5
1237	0.5
1238	0.5
1239	0.5
1240	0.5
1241	0.5
1242	0.5
1243	0.5
1244	0.5
1245	0.5
1246	0.5
1247	0.5
1248	0.5
1249	0.5
1250	0.5
1251	0.5
1252	0.5
1253	0.5
1254	0.5
1255	0.5
1256	0.5
1257	0.5
1258	0.5
1259	0.5
1260	0.5
1261	0.5
1262	0.5
1263	0.5
1264	0.5
1265	0.5
1266	0.5
1267	0.5
1268	0.5
1269	0.5
1270	0.5
1271	0.5
1272	0.5
1273	0.5
1274	0.5
1275	0.5
1276	0.5
1277	0.5
1278	0.5
1279	0.5
1280	0.5
1281	0.5
1282	0.5
1283	0.5
1284	0.5
1285	0.5
1286	0.5
1287	0.5
1288	0.5
1289	0.5
1290	0.5
1291	0.5
1292	0.5
1293	0.5
1294	0.5
1295	0.5
1296	0.5
1297	0.5
1298	0.5
1299	0.5
1300	0.5
1301	0.5
1302	0.5
1303	0.5
1304	0.5
1305	0.5
1306	0.5
1307	0.5
1308	0.5
1309	0.5
1310	0.5
1311	0.5
1312	0.5
1313	0.5
1314	0.5
1315	0.5
1316	0.5
1317	0.5
1318	0.5
1319	0.5
1320	0.5
1321	0.5
1322	0.5
1323	0.5
1324	0.5
1325	0.5
1326	0.5
1327	0.5
1328	0.5
1329	0.5
1330	0.5
1331	0.5
1332	0.5
1333	0.5
1334	0.5
1335	0.5
1336	0.5
1337	0.5
1338	0.5
1339	0.5
1340	0.5
1341	0.5
1342	0.5
1343	0.5
1344	0.5
1345	0.5
1346	0.5
1347	0.5
1348	0.5
1349	0.5
1350	0.5
1351	0.5
1352	0.5
1353	0.5
1354	0.5
1355	0.5
1356	0.5
1357	0.5
1358	0.5
1359	0.5
1360	0.5
1361	0.5
1362	0.5
1363	0.5
1364	0.5
1365	0.5
1366	0.5
1367	0.5
1368	0.5
1369	0.5
1370	0.5
1371	0.5
1372	0.5
1373	0.5
1374	0.5
1375	0.5
1376	0.5
1377	0.5
1378	0.5
1379	0.5
1380	0.5
1381	0.5
1382	0.5
1383	0.5
1384	0.5
1385	0.5
1386	0.5
1387	0.5
1388	0.5
1389	0.5
1390	0.5
1391	0.5
1392	0.5
1393	0.5
1394	0.5
1395	0.5
1396	0.5
1397	0.5
1398	0.5
1399	0.5
1400	0.5
1401	0.5
1402	0.5
1403	0.5
1404	0.5
1405	0.5
1406	0.5
1407	0.5
1408	0.5
1409	0.5
1410	0.5
1411	0.5
1412	0.5
1413	0.5
1414	0.5
1415	0.5
1416	0.5
1417	0.5
1418	0.5
1419	0.5
1420	0.5
1421	0.5
1422	0.5
1423	0.5
1424	0.5
1425	0.5
1426	0.5
1427	0.5
1428	0.5
1429	0.5
1430	0.5
1431	0.5
1432	0.5
1433	0.5
1434	0.5
1435	0.5
1436	0.5
1437	0.5
1438	0.5
1439	0.5
1440	0.5
1441	0.5
1442	0.5
1443	0.5
1444	0.5
1445	0.5
1446	0.5
1447	0.5
1448	0.5
1449	0.5
1450	0.5
1451	0.5
1452	0.5
1453	0.5
1454	0.5
1455	0.5
1456	0.5
1457	0.5
1458	0.5
1459	0.5
1460	0.5
1461	0.5
1462	0.5
1463	0.5
1464	0.5
1465	0.5
1466	0.5
1467	0.5
1468	0.5
1469	0.5
1470	0.5
1471	0.5
1472	0.5
1473	0.5
1474	0.5
1475	0.5
1476	0.5
1477	0.5
1478	0.5
1479	0.5
1480	0.5
1481	0.5
1482	0.5
1483	0.5
1484	0.5
1485	0.5
1486	0.5
1487	0.5
1488	0.5
1489	0.5
1490	0.5
1491	0.5
1492	0.5
1493	0.5
1494	0.5
1495	0.5
1496	0.5
1497	0.5
1498	0.5
1499	0.5
1500	0.5
1501	0.5
1502	0.5
1503	0.5
1504	0.5
1505	0.5
1506	0.5
1507	0.5
1508	0.5
1509	0.5
1510	0.5
1511	0.5
1512	0.5
1513	0.5
1514	0.5
1515	0.5
1516	0.5
1517	0.5
1518	0.5
1519	0.5
1520	0.5
1521	0.5
1522	0.5
1523	0.5
1524	0.5
1525	0.5
1526	0.5
1527	0.5
1528	0.5
1529	0.5
1530	0.5
1531	0.5
1532	0.5
1533	0.5
1534	0.5
1535	0.5
1536	0.5
1537	0.5
1538	0.5
1539	0.5
1540	0.5
1541	0.5
1542	0.5
1543	0.5
1544	0.5
1545	0.5
1546	0.5
1547	0.5
1548	0.5
1549	0.5
1550	0.5
1551	0.5
1552	0.5
1553	0.5
1554	0.5
1555	0.5
1556	0.5
1557	0.5
1558	0.5
1559	0.5
1560	0.5
1561	0.5
1562	0.5
1563	0.5
1564	0.5
1565	0.5
1566	0.5
1567	0.5
1568	0.5
1569	0.5
1570	0.5
1571	0.5
1572	0.5
1573	0.5
1574	0.5
1575	0.5
1576	0.5
1577	0.5
1578	0.5
1579	0.5
1580	0.5
1581	0.5
1582	0.5
1583	0.5
1584	0.5
1585	0.5
1586	0.5
1587	0.5
1588	0.5
1589	0.5
1590	0.5
1591	0.5
1592	0.5
1593	0.5
1594	0.5
1595	0.5
1596	0.5
1597	0.5
1598	0.5
1599	0.5
1600	0.5
1601	0.5
1602	0.5
1603	0.5
1604	0.5
1605	0.5
1606	0.5
1607	0.5
1608	0.5
1609	0.5
1610	0.5
1611	0.5
1612	0.5
1613	0.5
1614	0.5
1615	0.5
1616	0.5
1617	0.5
1618	0.5
1619	0.5
1620	0.5
1621	0.5
1622	0.5
1623	0.5
1624	0.5
1625	0.5
1626	0.5
1627	0.5
1628	0.5
1629	0.5
1630	0.5
1631	0.5
1632	0.5
1633	0.5
1634	0.5
1635	0.5
1636	0.5
1637	0.5
1638	0.5
1639	0.5
1640	0.5
1641	0.5
1642	0.5
1643	0.5
1644	0.5
1645	0.5
1646	0.5
1647	0.5
1648	0.5
1649	0.5
1650	0.5
1651	0.5
1652	0.5
1653	0.5
1654	0.5
1655	0.5
1656	0.5
1657	0.5
1658	0.5
1659	0.5
1660	0.5
1661	0.5
1662	0.5
1663	0.5
1664	0.5
1665	0.5
1666	0.5
1667	0.5
1668	0.5
1669	0.5
1670	0.5
1671	0.5
1672	0.5
1673	0.5
1674	0.5
1675	0.5
1676	0.5
1677	0.5
1678	0.5
1679	0.5
1680	0.5
1681	0.5
1682	0.5
1683	0.5
1684	0.5
1685	0.5
1686	0.5
1687	0.5
1688	0.5
1689	0.5
1690	0.5
1691	0.5
1692	0.5
1693	0.5
1694	0.5
1695	0.5
1696	0.5
1697	0.5
1698	0.5
1699	0.5
1700	0.5
1701	0.5
1702	0.5
1703	0.5
1704	0.5
1705	0.5
1706	0.5
1707	0.5
1708	0.5
1709	0.5
1710	0.5
1711	0.5
1712	0.5
1713	0.5
1714	0.5
1715	0.5
1716	0.5
1717	0.5
1718	0.5
1719	0.5
1720	0.5
1721	0.5
1722	0.5
1723	0.5
1724	0.5
1725	0.5
1726	0.5
1727	0.5
1728	0.5
1729	0.5
1730	0.5
1731	0.5
1732	0.5
1733	0.5
1734	0.5
1735	0.5
1736	0.5
1737	0.5
1738	0.5
1739	0.5
1740	0.5
1741	0.5
1742	0.5
1743	0.5
1744	0.5
1745	0.5
1746	0.5
1747	0.5
1748	0.5
1749	0.5
1750	0.5
1751	0.5
1752	0.5
1753	0.5
1754	0.5
1755	0.5
1756	0.5
1757	0.5
1758	0.5
1759	0.5
1760	0.5
1761	0.5
1762	0.5
1763	0.5
1764	0.5
1765	0.5
1766	0.5
1767	0.5
1768	0.5
1769	0.5
1770	0.5
1771	0.5
1772	0.5
1773	0.5
1774	0.5
1775	0.5
1776	0.5
1777	0.5
1778	0.5
1779	0.5
1780	0.5
1781	0.5
1782	0.5
1783	0.5
1784	0.5
1785	0.5
1786	0.5
1787	0.5
1788	0.5
1789	0.5
1790	0.5
1791	0.5
1792	0.5
1793	0.5
1794	0.5
1795	0.5
1796	0.5
1797	0.5
1798	0.5
1799	0.5
1800	0.5
1801	0.5
1802	0.5
1803	0.5
1804	0.5
1805	0.5
1806	0.5
1807	0.5
1808	0.5
1809	0.5
1810	0.5
1811	0.5
1812	0.5
1813	0.5
1814	0.5
1815	0.5
1816	0.5
1817	0.5
1818	0.5
1819	0.5
1820	0.5
1821	0.5
1822	0.5
1823	0.5
1824	0.5
1825	0.5
1826	0.5
1827	0.5
1828	0.5
1829	0.5
1830	0.5
1831	0.5
1832	0.5
1833	0.5
1834	0.5
1835	0.5
1836	0.5
1837	0.5
1838	0.5
1839	0.5
1840	0.5
1841	0.5
1842	0.5
1843	0.5
1844	0.5
1845	0.5
1846	0.5
1847	0.5
1848	0.5
1849	0.5
1850	0.5
1851	0.5
1852	0.5
1853	0.5
1854	0.5
1855	0.5
1856	0.5
1857	0.5
1858	0.5
1859	0.5
1860	0.5
1861	0.5
1862	0.5
1863	0.5
1864	0.5
1865	0.5
1866	0.5
1867	0.5
1868	0.5
1869	0.5
1870	0.5
1871	0.5
1872	0.5
1873	0.5
1874	0.5
1875	0.5
1876	0.5
1877	0.5
1878	0.5
1879	0.5
1880	0.5
1881	0.5
1882	0.5
1883	0.5
1884	0.5
1885	0.5
1886	0.5
1887	0.5
1888	0.5
1889	0.5
1890	0.5
1891	0.5
1892	0.5
1893	0.5
1894	0.5
1895	0.5
1896	0.5
1897	0.5
1898	0.5
1899	0.5
1900	0.5
1901	0.5
1902	0.5
1903	0.5
1904	0.5
1905	0.5
1906	0.5
1907	0.5
1908	0.5
1909	0.5
1910	0.5
1911	0.5
1912	0.5
1913	0.5
1914	0.5
1915	0.5
1916	0.5
1917	0.5
1918	0.5
1919	0.5
1920	0.5
1921	0.5
1922	0.5
1923	0.5
1924	0.5
1925	0.5
1926	0.5
1927	0.5
1928	0.5
1929	0.5
1930	0.5
1931	0.5
1932	0.5
1933	0.5
1934	0.5
1935	0.5
1936	0.5
1937	0.5
1938	0.5
1939	0.5
1940	0.5
1941	0.5
1942	0.5
1943	0.5
1944	0.5
1945	0.5
1946	0.5
1947	0.5
1948	0.5
1949	0.5
1950	0.5
1951	0.5
1952	0.5
1953	0.5
1954	0.5
1955	0.5
1956	0.5
1957	0.5
1958	0.5
1959	0.5
1960	0.5
1961	0.5
1962	0.5
1963	0.5
1964	0.5
1965	0.5
1966	0.5
1967	0.5
1968	0.5
1969	0.5
1970	0.5
1971	0.5
1972	0.5
1973	0.5
1974	0.5
1975	0.5
1976	0.5
1977	0.5
1978	0.5
1979	0.5
1980	0.5
1981	0.5
1982	0.5
1983	0.5
1984	0.5
1985	0.5
1986	0.5
1987	0.5
1988	0.5
1989	0.5
1990	0.5
1991	0.5
1992	0.5
1993	0.5
1994	0.5
1995	0.5
1996	0.5
1997	0.5
1998	0.5
1999	0.5
[truncated: 75,146 more rows]

## Sheet: AUC per Camera 2
AUC
150.384
182.609
187.212
183.376
187.98
197.187
204.092
207.161
202.558
211.765
216.368
236.317
236.317
247.826
247.826
258.568
239.386
228.645
231.714
230.179
250.128
250.128
259.335
250.128
255.499
262.404
276.215
273.146
273.913
277.749
290.026
294.629
291.56				From reference 31
300.767				Data extracted=		262	out of	291	0.900344
300.767
296.164
305.371
306.138
296.164
286.957
309.974
331.458
329.923
327.621
317.647
306.905
323.785
327.621
348.338
343.734
342.199
342.199
356.01
360.614
352.941
346.803
352.941
363.683
359.079
356.01
359.079
360.614
371.355
377.494
377.494
382.864
392.839
392.839
405.115
409.719
395.908
400.512
397.442
408.951
418.926
418.159
421.995
429.668
420.46
442.711
445.013
431.202
443.478
446.547
454.987
437.34
426.598
436.573
437.34
446.547
462.66
463.427
470.332
477.238
483.376
485.678
478.772
483.376
495.652
505.627
502.558
508.696
497.187
500.256
484.91
491.049
524.041
544.757
530.179
537.084
546.292
565.473
570.844
593.862
606.138
616.88
610.742
624.552
624.552
626.087
609.207
637.596
650.639
667.519
651.407
642.967
675.192
635.294
650.639
681.33
689.77
704.348
719.693
721.995
712.788
725.064
690.537
546.292
524.041
847.826
1039.64
1090.28
1144.76
159.591
178.005
176.471
173.402
236.317
268.542
278.517
265.473
234.783
251.662
242.455
253.197
270.844
285.422
292.327
295.396
254.731
237.084
219.437
220.205
212.532
253.197
284.655
299.233
251.662
230.179
214.834
298.465
313.043
326.087
323.018
324.552
317.647
330.691
333.76
342.199
352.941
370.588
373.657
346.036
360.614
370.588
379.795
398.21
395.908
411.253
410.486
377.494
372.123
375.192
382.097
395.908
415.09
418.159
391.304
383.632
362.148
408.184
409.719
430.435
441.176
443.478
445.013
461.893
477.238
478.772
473.402
451.918
434.271
412.02
506.394
527.877
540.921
526.343
530.946
534.015
519.437
499.488
480.307
470.332
452.685
454.22
448.849
445.013
470.332
341.432
476.471
525.575
540.921
560.87
593.095
561.637
531.714
562.404
569.309
598.465
607.673
612.276
593.095
590.026
637.596
658.312
614.578
624.552
719.693
715.09
664.45
826.343
865.473
877.749
850.895
1044.25
1103.32
1209.97
1184.65
458.824
389.77
409.719
492.583

## Sheet: SIM1 calculated AUCtoMIC
Rand AUC	RAND MIC	Calc AUC:MIC
502.558	1	502.558
400.512	1	400.512
395.908	1	395.908
247.826	0.5	495.652
704.348	1	704.348
454.987	1	454.987
268.542	1	268.542
411.253	1	411.253
236.317	1	236.317
826.343	0.5	1652.69
415.09	0.5	830.179
242.455	1	242.455
247.826	2	123.913
524.041	1	524.041
667.519	1	667.519
635.294	1	635.294
392.839	0.5	785.678
259.335	1	259.335
593.862	1	593.862
497.187	1	497.187
499.488	1	499.488
847.826	1	847.826
664.45	1	664.45
370.588	0.5	741.176
612.276	1	612.276
492.583	1	492.583
342.199	1	342.199
505.627	0.5	1011.25
409.719	0.5	819.437
317.647	0.5	635.294
294.629	1	294.629
383.632	1	383.632
400.512	1	400.512
291.56	1	291.56
540.921	0.5	1081.84
850.895	1	850.895
443.478	0.5	886.957
395.908	1	395.908
317.647	1	317.647
306.138	0.5	612.276
360.614	1	360.614
290.026	1	290.026
1144.76	1	1144.76
519.437	1	519.437
360.614	1	360.614
719.693	1	719.693
562.404	1	562.404
565.473	1	565.473
352.941	1	352.941
410.486	0.5	820.972
296.164	2	148.082
352.941	1	352.941
497.187	0.5	994.373
612.276	1	612.276
290.026	1	290.026
1184.65	1	1184.65
609.207	1	609.207
477.238	1	477.238
346.036	1	346.036
327.621	0.5	655.243
371.355	1	371.355
470.332	1	470.332
719.693	1	719.693
300.767	1	300.767
300.767	1	300.767
441.176	1	441.176
437.34	1	437.34
411.253	1	411.253
377.494	1	377.494
251.662	1	251.662
436.573	0.5	873.146
207.161	0.5	414.322
251.662	1	251.662
715.09	1	715.09
483.376	1	483.376
294.629	1	294.629
454.987	1	454.987
313.043	0.5	626.087
530.946	1	530.946
410.486	1	410.486
681.33	1	681.33
434.271	0.5	868.542
294.629	0.5	589.258
525.575	1	525.575
484.91	2	242.455
506.394	1	506.394
236.317	0.5	472.634
1144.76	1	1144.76
524.041	1	524.041
470.332	1	470.332
495.652	1	495.652
485.678	1	485.678
395.908	1	395.908
250.128	1	250.128
400.512	1	400.512
247.826	1	247.826
391.304	0.25	1565.22
327.621	1	327.621
484.91	0.12	4040.92
329.923	1	329.923
326.087	1	326.087
405.115	0.5	810.23
593.095	1	593.095
228.645	2	114.322
317.647	1	317.647
294.629	1	294.629
317.647	1	317.647
499.488	0.25	1997.95
392.839	1	392.839
231.714	1	231.714
525.575	1	525.575
327.621	1	327.621
247.826	1	247.826
1209.97	0.5	2419.95
251.662	1	251.662
478.772	1	478.772
690.537	2	345.269
446.547	1	446.547
371.355	1	371.355
409.719	0.5	819.437
324.552	1	324.552
445.013	0.5	890.026
300.767	1	300.767
356.01	1	356.01
236.317	1	236.317
607.673	0.5	1215.35
247.826	1	247.826
220.205	1	220.205
330.691	1	330.691
250.128	1	250.128
590.026	2	295.013
412.02	0.5	824.041
276.215	1	276.215
865.473	1	865.473
527.877	0.5	1055.75
485.678	1	485.678
250.128	1	250.128
231.714	1	231.714
363.683	1	363.683
470.332	1	470.332
392.839	0.5	785.678
624.552	0.5	1249.1
561.637	2	280.818
317.647	1	317.647
323.018	1	323.018
197.187	0.5	394.373
434.271	1	434.271
305.371	1	305.371
505.627	1	505.627
234.783	1	234.783
480.307	1	480.307
560.87	1	560.87
593.862	1	593.862
150.384	0.5	300.767
182.609	1	182.609
609.207	1	609.207
371.355	0.5	742.711
294.629	1	294.629
454.22	2	227.11
323.018	1	323.018
477.238	0.5	954.476
298.465	0.5	596.931
212.532	1	212.532
277.749	1	277.749
159.591	0.5	319.182
534.015	1	534.015
480.307	1	480.307
323.785	0.5	647.57
451.918	1	451.918
391.304	1	391.304
216.368	1	216.368
375.192	1	375.192
323.018	2	161.509
247.826	1	247.826
1090.28	1	1090.28
478.772	0.5	957.545
426.598	1	426.598
502.558	0.5	1005.12
675.192	1	675.192
342.199	1	342.199
228.645	1	228.645
540.921	1	540.921
211.765	1	211.765
230.179	0.5	460.358
333.76	1	333.76
250.128	1	250.128
570.844	1	570.844
865.473	1	865.473
409.719	1	409.719
409.719	1	409.719
607.673	0.5	1215.35
569.309	1	569.309
327.621	0.5	655.243
877.749	1	877.749
236.317	1	236.317
593.095	1	593.095
409.719	0.5	819.437
443.478	1	443.478
485.678	0.5	971.355
478.772	2	239.386
313.043	0.5	626.087
443.478	0.5	886.957
437.34	2	218.67
454.987	1	454.987
437.34	1	437.34
150.384	1	150.384
389.77	1	389.77
405.115	1	405.115
313.043	1	313.043
268.542	0.5	537.084
341.432	1	341.432
305.371	1	305.371
637.596	0.5	1275.19
273.913	1	273.913
150.384	1	150.384
667.519	1	667.519
352.941	0.5	705.882
251.662	1	251.662
317.647	1	317.647
448.849	1	448.849
477.238	0.5	954.476
477.238	0.5	954.476
329.923	1	329.923
650.639	1	650.639
317.647	1	317.647
477.238	1	477.238
1144.76	1	1144.76
326.087	1	326.087
452.685	1	452.685
306.138	1	306.138
211.765	0.5	423.529
211.765	0.5	423.529
216.368	1	216.368
333.76	0.5	667.519
441.176	1	441.176
202.558	0.5	405.115
530.179	1	530.179
1044.25	1	1044.25
624.552	1	624.552
430.435	0.5	860.87
437.34	1	437.34
470.332	1	470.332
477.238	1	477.238
270.844	0.5	541.688
470.332	1	470.332
360.614	1	360.614
294.629	1	294.629
234.783	0.5	469.565
247.826	1	247.826
392.839	0.5	785.678
664.45	1	664.45
251.662	1	251.662
418.159	1	418.159
228.645	1	228.645
285.422	1	285.422
445.013	1	445.013
273.146	1	273.146
446.547	1	446.547
470.332	1	470.332
593.862	0.5	1187.72
478.772	1	478.772
462.66	1	462.66
415.09	1	415.09
445.013	1	445.013
242.455	1	242.455
530.946	1	530.946
593.095	1	593.095
624.552	0.5	1249.1
409.719	1	409.719
212.532	1	212.532
451.918	1	451.918
409.719	1	409.719
150.384	0.5	300.767
395.908	0.5	791.816
202.558	0.5	405.115
445.013	1	445.013
458.824	1	458.824
299.233	1	299.233
598.465	1	598.465
228.645	2	114.322
642.967	1	642.967
290.026	1	290.026
391.304	1	391.304
497.187	1	497.187
499.488	0.5	998.977
470.332	1	470.332
690.537	1	690.537
323.018	1	323.018
544.757	1	544.757
531.714	1	531.714
247.826	0.5	495.652
561.637	1	561.637
236.317	0.5	472.634
379.795	1	379.795
370.588	2	185.294
1039.64	1	1039.64
295.396	1	295.396
1039.64	0.5	2079.28
546.292	1	546.292
525.575	0.5	1051.15
565.473	1	565.473
250.128	1	250.128
298.465	1	298.465
236.317	1	236.317
609.207	0.5	1218.41
300.767	1	300.767
704.348	1	704.348
508.696	0.5	1017.39
562.404	1	562.404
446.547	1	446.547
348.338	1	348.338
477.238	1	477.238
454.22	1	454.22
253.197	1	253.197
359.079	1	359.079
499.488	1	499.488
159.591	1	159.591
658.312	1	658.312
273.913	1	273.913
637.596	1	637.596
327.621	0.5	655.243
299.233	1	299.233
530.946	1	530.946
492.583	1	492.583
569.309	1	569.309
356.01	1	356.01
446.547	1	446.547
650.639	1	650.639
370.588	0.5	741.176
616.88	1	616.88
637.596	1	637.596
298.465	1	298.465
598.465	1	598.465
216.368	0.5	432.737
362.148	0.5	724.297
352.941	2	176.471
377.494	1	377.494
317.647	1	317.647
470.332	1	470.332
237.084	1	237.084
259.335	1	259.335
667.519	2	333.76
253.197	2	126.598
519.437	1	519.437
421.995	1	421.995
211.765	1	211.765
452.685	1	452.685
1039.64	1	1039.64
593.095	1	593.095
635.294	1	635.294
441.176	1	441.176
667.519	1	667.519
495.652	0.5	991.304
262.404	2	131.202
593.095	1	593.095
268.542	1	268.542
317.647	1	317.647
420.46	1	420.46
624.552	1	624.552
389.77	1	389.77
1209.97	0.5	2419.95
306.138	1	306.138
540.921	1	540.921
544.757	1	544.757
508.696	1	508.696
317.647	1	317.647
719.693	1	719.693
445.013	1	445.013
276.215	1	276.215
408.951	0.5	817.903
270.844	1	270.844
324.552	1	324.552
356.01	0.5	712.02
212.532	1	212.532
689.77	1	689.77
1184.65	1	1184.65
326.087	1	326.087
725.064	1	725.064
234.783	0.5	469.565
409.719	1	409.719
477.238	1	477.238
451.918	0.5	903.836
429.668	1	429.668
313.043	1	313.043
352.941	1	352.941
430.435	0.5	860.87
431.202	0.5	862.404
624.552	0.5	1249.1
477.238	1	477.238
329.923	0.5	659.847
409.719	2	204.859
1184.65	1	1184.65
359.079	1	359.079
524.041	1	524.041
593.095	1	593.095
278.517	1	278.517
214.834	1	214.834
409.719	1	409.719
473.402	1	473.402
525.575	1	525.575
527.877	2	263.939
454.987	1	454.987
377.494	1	377.494
268.542	0.5	537.084
1103.32	1	1103.32
408.951	1	408.951
704.348	1	704.348
329.923	1	329.923
483.376	1	483.376
278.517	0.5	557.033
544.757	1	544.757
342.199	1	342.199
270.844	0.5	541.688
624.552	0.5	1249.1
650.639	1	650.639
1090.28	1	1090.28
250.128	1	250.128
236.317	1	236.317
437.34	1	437.34
637.596	1	637.596
360.614	1	360.614
569.309	1	569.309
343.734	0.5	687.468
624.552	1	624.552
247.826	1	247.826
239.386	1	239.386
616.88	1	616.88
212.532	1	212.532
391.304	1	391.304
448.849	1	448.849
445.013	0.5	890.026
505.627	0.5	1011.25
212.532	1	212.532
392.839	1	392.839
624.552	1	624.552
540.921	1	540.921
540.921	1	540.921
500.256	1	500.256
247.826	0.5	495.652
626.087	1	626.087
847.826	1	847.826
408.184	0.5	816.368
436.573	1	436.573
725.064	1	725.064
877.749	1	877.749
178.005	1	178.005
343.734	0.5	687.468
356.01	1	356.01
330.691	1	330.691
470.332	1	470.332
237.084	0.5	474.169
395.908	1	395.908
258.568	1	258.568
635.294	1	635.294
343.734	1	343.734
598.465	1	598.465
540.921	0.5	1081.84
610.742	1	610.742
461.893	0.12	3849.1
505.627	1	505.627
341.432	1	341.432
562.404	2	281.202
562.404	1	562.404
470.332	1	470.332
397.442	1	397.442
372.123	1	372.123
290.026	0.5	580.051
372.123	0.5	744.246
183.376	1	183.376
506.394	1	506.394
719.693	0.5	1439.39
242.455	1	242.455
426.598	1	426.598
362.148	0.5	724.297
305.371	1	305.371
540.921	1	540.921
635.294	0.5	1270.59
721.995	1	721.995
454.987	0.5	909.974
299.233	1	299.233
251.662	1	251.662
569.309	1	569.309
159.591	0.5	319.182
383.632	0.5	767.263
420.46	1	420.46
236.317	0.5	472.634
273.146	1	273.146
323.018	1	323.018
375.192	1	375.192
391.304	2	195.652
502.558	1	502.558
250.128	1	250.128
182.609	0.5	365.217
664.45	1	664.45
395.908	1	395.908
826.343	2	413.171
317.647	1	317.647
483.376	0.5	966.752
309.974	1	309.974
715.09	0.5	1430.18
397.442	1	397.442
626.087	1	626.087
461.893	1	461.893
273.913	1	273.913
430.435	0.5	860.87
236.317	1	236.317
624.552	1	624.552
360.614	1	360.614
540.921	0.5	1081.84
182.609	0.5	365.217
360.614	1	360.614
537.084	1	537.084
478.772	2	239.386
454.22	1	454.22
331.458	1	331.458
497.187	1	497.187
377.494	1	377.494
408.951	0.5	817.903
292.327	1	292.327
236.317	1	236.317
409.719	0.5	819.437
420.46	1	420.46
202.558	1	202.558
500.256	1	500.256
247.826	1	247.826
626.087	1	626.087
865.473	1	865.473
395.908	0.5	791.816
360.614	1	360.614
534.015	1	534.015
626.087	1	626.087
231.714	0.5	463.427
495.652	2	247.826
296.164	0.5	592.327
395.908	0.5	791.816
667.519	1	667.519
546.292	1	546.292
197.187	1	197.187
207.161	1	207.161
253.197	1	253.197
418.159	1	418.159
300.767	1	300.767
327.621	1	327.621
359.079	1	359.079
326.087	1	326.087
392.839	0.5	785.678
524.041	0.5	1048.08
211.765	1	211.765
526.343	1	526.343
276.215	1	276.215
405.115	1	405.115
635.294	1	635.294
254.731	1	254.731
234.783	1	234.783
330.691	1	330.691
187.98	1	187.98
590.026	1	590.026
391.304	1	391.304
470.332	1	470.332
826.343	1	826.343
262.404	1	262.404
370.588	1	370.588
236.317	1	236.317
610.742	1	610.742
650.639	1	650.639
327.621	1	327.621
454.987	1	454.987
395.908	1	395.908
300.767	0.5	601.535
593.095	1	593.095
363.683	1	363.683
1039.64	1	1039.64
250.128	1	250.128
212.532	1	212.532
305.371	1	305.371
253.197	1	253.197
262.404	0.5	524.808
1090.28	1	1090.28
392.839	1	392.839
400.512	0.5	801.023
276.215	2	138.107
197.187	1	197.187
847.826	1	847.826
360.614	1	360.614
530.179	1	530.179
626.087	1	626.087
383.632	1	383.632
448.849	1	448.849
397.442	1	397.442
485.678	1	485.678
610.742	1	610.742
650.639	1	650.639
294.629	1	294.629
409.719	1	409.719
159.591	1	159.591
624.552	1	624.552
237.084	1	237.084
1103.32	2	551.662
251.662	1	251.662
497.187	1	497.187
612.276	0.5	1224.55
373.657	0.5	747.315
458.824	0.5	917.647
182.609	1	182.609
590.026	1	590.026
1090.28	2	545.141
306.138	0.5	612.276
236.317	1	236.317
544.757	1	544.757
1090.28	1	1090.28
409.719	1	409.719
561.637	1	561.637
370.588	0.5	741.176
409.719	1	409.719
377.494	1	377.494
448.849	1	448.849
268.542	1	268.542
430.435	0.5	860.87
383.632	1	383.632
352.941	1	352.941
681.33	1	681.33
250.128	1	250.128
506.394	1	506.394
372.123	1	372.123
651.407	1	651.407
715.09	1	715.09
236.317	1	236.317
236.317	1	236.317
313.043	0.5	626.087
230.179	1	230.179
150.384	0.5	300.767
667.519	1	667.519
445.013	1	445.013
212.532	1	212.532
211.765	1	211.765
499.488	1	499.488
505.627	1	505.627
524.041	1	524.041
637.596	0.5	1275.19
454.987	1	454.987
400.512	1	400.512
276.215	1	276.215
506.394	1	506.394
305.371	1	305.371
397.442	0.5	794.885
675.192	1	675.192
570.844	1	570.844
642.967	1	642.967
372.123	1	372.123
392.839	1	392.839
397.442	1	397.442
292.327	1	292.327
715.09	1	715.09
526.343	1	526.343
546.292	2	273.146
650.639	0.5	1301.28
451.918	1	451.918
176.471	1	176.471
377.494	1	377.494
292.327	1	292.327
258.568	1	258.568
371.355	1	371.355
497.187	0.5	994.373
187.212	1	187.212
624.552	1	624.552
253.197	0.5	506.394
478.772	1	478.772
343.734	1	343.734
259.335	1	259.335
524.041	0.5	1048.08
363.683	1	363.683
470.332	1	470.332
326.087	1	326.087
715.09	0.5	1430.18
421.995	1	421.995
250.128	1	250.128
392.839	0.5	785.678
431.202	0.5	862.404
519.437	1	519.437
251.662	1	251.662
431.202	1	431.202
327.621	2	163.811
434.271	1	434.271
400.512	1	400.512
458.824	0.5	917.647
408.951	2	204.476
436.573	1	436.573
418.159	0.5	836.317
431.202	1	431.202
704.348	1	704.348
624.552	1	624.552
499.488	1	499.488
255.499	0.5	510.997
470.332	1	470.332
1184.65	1	1184.65
1184.65	1	1184.65
197.187	0.5	394.373
1103.32	1	1103.32
202.558	2	101.279
370.588	1	370.588
363.683	1	363.683
624.552	1	624.552
526.343	1	526.343
395.908	1	395.908
569.309	1	569.309
250.128	1	250.128
610.742	0.5	1221.48
383.632	1	383.632
658.312	1	658.312
445.013	1	445.013
448.849	1	448.849
610.742	1	610.742
525.575	0.5	1051.15
1103.32	0.5	2206.65
1184.65	0.5	2369.31
237.084	1	237.084
410.486	1	410.486
251.662	1	251.662
478.772	1	478.772
458.824	1	458.824
204.092	2	102.046
540.921	1	540.921
395.908	1	395.908
492.583	1	492.583
327.621	0.5	655.243
721.995	1	721.995
211.765	0.5	423.529
530.179	0.5	1060.36
356.01	1	356.01
326.087	1	326.087
251.662	1	251.662
306.138	0.5	612.276
306.138	0.5	612.276
446.547	1	446.547
690.537	1	690.537
408.184	1	408.184
429.668	2	214.834
462.66	1	462.66
262.404	1	262.404
562.404	1	562.404
1044.25	1	1044.25
382.864	1	382.864
299.233	1	299.233
398.21	1	398.21
526.343	1	526.343
492.583	1	492.583
382.864	0.5	765.729
527.877	2	263.939
442.711	1	442.711
418.159	0.5	836.317
476.471	1	476.471
317.647	1	317.647
569.309	1	569.309
329.923	1	329.923
492.583	1	492.583
526.343	2	263.171
1144.76	0.5	2289.51
278.517	1	278.517
537.084	1	537.084
484.91	1	484.91
382.097	1	382.097
317.647	1	317.647
379.795	1	379.795
214.834	0.5	429.668
262.404	0.5	524.808
454.22	1	454.22
187.98	1	187.98
284.655	1	284.655
524.041	1	524.041
370.588	1	370.588
277.749	1	277.749
505.627	1	505.627
395.908	0.5	791.816
202.558	1	202.558
327.621	1	327.621
478.772	1	478.772
421.995	1	421.995
305.371	1	305.371
295.396	1	295.396
1090.28	2	545.141
478.772	2	239.386
431.202	2	215.601
1039.64	1	1039.64
445.013	1	445.013
259.335	1	259.335
323.018	1	323.018
352.941	1	352.941
370.588	1	370.588
398.21	0.5	796.419
624.552	1	624.552
484.91	1	484.91
570.844	1	570.844
300.767	1	300.767
270.844	0.5	541.688
253.197	1	253.197
187.98	1	187.98
561.637	1	561.637
250.128	1	250.128
291.56	1	291.56
306.138	0.5	612.276
470.332	1	470.332
689.77	1	689.77
524.041	1	524.041
485.678	1	485.678
395.908	1	395.908
526.343	1	526.343
323.785	1	323.785
610.742	1	610.742
409.719	1	409.719
624.552	2	312.276
434.271	1	434.271
437.34	1	437.34
445.013	1	445.013
278.517	1	278.517
409.719	0.5	819.437
331.458	1	331.458
531.714	1	531.714
437.34	0.5	874.68
491.049	1	491.049
251.662	1	251.662
483.376	1	483.376
377.494	1	377.494
540.921	1	540.921
397.442	0.5	794.885
236.317	0.25	945.269
398.21	1	398.21
250.128	1	250.128
360.614	1	360.614
247.826	0.5	495.652
675.192	0.5	1350.38
250.128	1	250.128
593.095	1	593.095
826.343	1	826.343
323.785	1	323.785
216.368	0.5	432.737
458.824	1	458.824
317.647	1	317.647
524.041	1	524.041
331.458	1	331.458
342.199	1	342.199
598.465	2	299.233
441.176	1	441.176
637.596	0.5	1275.19
323.018	2	161.509
650.639	0.25	2602.56
593.862	1	593.862
470.332	1	470.332
306.905	1	306.905
715.09	1	715.09
342.199	0.5	684.399
277.749	1	277.749
409.719	0.5	819.437
370.588	1	370.588
637.596	1	637.596
524.041	0.5	1048.08
418.159	0.5	836.317
360.614	1	360.614
442.711	1	442.711
295.396	1	295.396
458.824	1	458.824
446.547	1	446.547
242.455	1	242.455
324.552	1	324.552
1144.76	1	1144.76
681.33	1	681.33
637.596	0.5	1275.19
176.471	1	176.471
524.041	1	524.041
299.233	1	299.233
658.312	1	658.312
531.714	1	531.714
412.02	1	412.02
247.826	1	247.826
329.923	1	329.923
197.187	1	197.187
1103.32	1	1103.32
561.637	1	561.637
690.537	0.5	1381.07
635.294	0.5	1270.59
441.176	1	441.176
445.013	1	445.013
182.609	0.5	365.217
540.921	1	540.921
877.749	1	877.749
326.087	0.5	652.174
531.714	1	531.714
877.749	0.5	1755.5
273.146	1	273.146
476.471	0.5	952.941
530.179	1	530.179
420.46	1	420.46
298.465	1	298.465
865.473	0.5	1730.95
431.202	0.5	862.404
561.637	1	561.637
458.824	1	458.824
606.138	1	606.138
296.164	1	296.164
1103.32	0.5	2206.65
234.783	1	234.783
534.015	1	534.015
277.749	1	277.749
377.494	1	377.494
382.864	0.5	765.729
436.573	0.5	873.146
429.668	0.5	859.335
359.079	1	359.079
442.711	0.5	885.422
331.458	1	331.458
346.036	1	346.036
255.499	1	255.499
546.292	1	546.292
292.327	0.5	584.655
624.552	1	624.552
540.921	1	540.921
624.552	1	624.552
478.772	0.5	957.545
299.233	1	299.233
239.386	1	239.386
561.637	1	561.637
1090.28	1	1090.28
470.332	1	470.332
356.01	0.5	712.02
499.488	1	499.488
593.095	0.5	1186.19
681.33	1	681.33
236.317	0.5	472.634
323.785	1	323.785
491.049	0.5	982.097
445.013	0.5	890.026
305.371	0.5	610.742
544.757	1	544.757
506.394	1	506.394
230.179	1	230.179
273.146	1	273.146
187.212	0.5	374.425
306.905	1	306.905
612.276	0.5	1224.55
590.026	1	590.026
276.215	1	276.215
306.905	2	153.453
421.995	1	421.995
478.772	1	478.772
531.714	2	265.857
251.662	0.5	503.325
544.757	1	544.757
317.647	0.5	635.294
317.647	1	317.647
212.532	0.5	425.064
202.558	1	202.558
389.77	1	389.77
242.455	1	242.455
247.826	1	247.826
530.179	1	530.179
418.159	0.5	836.317
291.56	1	291.56
230.179	0.5	460.358
546.292	1	546.292
270.844	1	270.844
255.499	1	255.499
295.396	0.5	590.793
330.691	1	330.691
531.714	1	531.714
253.197	1	253.197
506.394	1	506.394
524.041	1	524.041
442.711	1	442.711
610.742	0.5	1221.48
624.552	1	624.552
255.499	0.5	510.997
409.719	1	409.719
527.877	1	527.877
324.552	1	324.552
626.087	1	626.087
270.844	0.5	541.688
719.693	1	719.693
418.159	1	418.159
429.668	1	429.668
278.517	1	278.517
502.558	1	502.558
408.951	1	408.951
409.719	1	409.719
485.678	1	485.678
150.384	1	150.384
253.197	0.5	506.394
329.923	0.5	659.847
341.432	1	341.432
719.693	1	719.693
546.292	1	546.292
313.043	1	313.043
624.552	1	624.552
286.957	0.5	573.913
491.049	1	491.049
483.376	1	483.376
437.34	0.5	874.68
159.591	1	159.591
458.824	0.5	917.647
327.621	0.5	655.243
356.01	1	356.01
426.598	1	426.598
300.767	1	300.767
253.197	1	253.197
491.049	1	491.049
477.238	1	477.238
715.09	1	715.09
650.639	0.5	1301.28
395.908	0.5	791.816
231.714	1	231.714
331.458	1	331.458
477.238	1	477.238
313.043	1	313.043
609.207	0.5	1218.41
689.77	1	689.77
506.394	1	506.394
343.734	1	343.734
273.146	1	273.146
359.079	1	359.079
306.138	1	306.138
451.918	1	451.918
356.01	1	356.01
519.437	1	519.437
530.946	1	530.946
296.164	1	296.164
299.233	1	299.233
259.335	1	259.335
360.614	1	360.614
483.376	0.5	966.752
400.512	1	400.512
268.542	2	134.271
495.652	1	495.652
598.465	0.5	1196.93
392.839	1	392.839
470.332	0.5	940.665
1090.28	1	1090.28
276.215	1	276.215
306.905	1	306.905
610.742	0.5	1221.48
470.332	0.5	940.665
348.338	1	348.338
342.199	1	342.199
392.839	1	392.839
306.138	1	306.138
607.673	2	303.836
405.115	1	405.115
491.049	1	491.049
348.338	0.5	696.675
187.98	1	187.98
395.908	1	395.908
323.018	1	323.018
624.552	1	624.552
343.734	1	343.734
470.332	1	470.332
1090.28	0.5	2180.56
276.215	1	276.215
230.179	0.5	460.358
525.575	0.5	1051.15
250.128	1	250.128
382.097	1	382.097
458.824	1	458.824
430.435	0.5	860.87
865.473	1	865.473
877.749	1	877.749
458.824	1	458.824
650.639	1	650.639
392.839	0.5	785.678
505.627	1	505.627
612.276	1	612.276
445.013	1	445.013
448.849	1	448.849
470.332	1	470.332
658.312	0.5	1316.62
483.376	2	241.688
495.652	1	495.652
373.657	1	373.657
360.614	1	360.614
375.192	1	375.192
236.317	1	236.317
370.588	0.5	741.176
624.552	1	624.552
370.588	0.5	741.176
626.087	2	313.043
624.552	1	624.552
478.772	1	478.772
519.437	1	519.437
362.148	1	362.148
565.473	1	565.473
877.749	1	877.749
342.199	1	342.199
182.609	1	182.609
323.785	0.5	647.57
298.465	1	298.465
477.238	1	477.238
446.547	1	446.547
478.772	1	478.772
296.164	0.5	592.327
363.683	2	181.841
418.926	1	418.926
391.304	0.5	782.609
721.995	1	721.995
562.404	1	562.404
675.192	1	675.192
442.711	1	442.711
1090.28	1	1090.28
294.629	1	294.629
606.138	2	303.069
323.018	1	323.018
214.834	1	214.834
306.905	2	153.453
690.537	1	690.537
546.292	2	273.146
506.394	1	506.394
1090.28	1	1090.28
626.087	0.5	1252.17
313.043	1	313.043
483.376	0.5	966.752
253.197	1	253.197
609.207	0.5	1218.41
865.473	1	865.473
1209.97	0.5	2419.95
284.655	1	284.655
294.629	1	294.629
228.645	1	228.645
664.45	1	664.45
502.558	1	502.558
865.473	2	432.737
719.693	1	719.693
445.013	1	445.013
356.01	1	356.01
546.292	1	546.292
317.647	1	317.647
534.015	1	534.015
379.795	0.5	759.591
370.588	1	370.588
675.192	1	675.192
231.714	1	231.714
420.46	1	420.46
359.079	1	359.079
290.026	1	290.026
398.21	1	398.21
441.176	1	441.176
371.355	1	371.355
176.471	1	176.471
546.292	1	546.292
1090.28	1	1090.28
531.714	0.5	1063.43
327.621	1	327.621
214.834	0.5	429.668
495.652	1	495.652
359.079	1	359.079
352.941	0.5	705.882
298.465	1	298.465
231.714	1	231.714
610.742	0.5	1221.48
525.575	1	525.575
847.826	1	847.826
616.88	1	616.88
234.783	1	234.783
446.547	1	446.547
445.013	1	445.013
377.494	1	377.494
356.01	1	356.01
865.473	1	865.473
497.187	1	497.187
463.427	1	463.427
497.187	1	497.187
212.532	1	212.532
326.087	1	326.087
1103.32	1	1103.32
616.88	1	616.88
254.731	1	254.731
373.657	1	373.657
250.128	1	250.128
508.696	0.5	1017.39
524.041	1	524.041
418.159	1	418.159
607.673	1	607.673
299.233	0.5	598.465
348.338	1	348.338
609.207	1	609.207
1144.76	1	1144.76
231.714	1	231.714
458.824	1	458.824
255.499	2	127.749
370.588	0.5	741.176
253.197	0.5	506.394
377.494	1	377.494
236.317	0.5	472.634
300.767	0.5	601.535
409.719	1	409.719
300.767	0.5	601.535
326.087	1	326.087
562.404	1	562.404
441.176	0.5	882.353
250.128	1	250.128
197.187	1	197.187
651.407	1	651.407
560.87	2	280.435
411.253	1	411.253
291.56	1	291.56
313.043	1	313.043
317.647	2	158.824
207.161	1	207.161
477.238	1	477.238
508.696	1	508.696
590.026	1	590.026
412.02	1	412.02
228.645	0.5	457.289
624.552	1	624.552
418.159	0.5	836.317
437.34	1	437.34
236.317	1	236.317
292.327	1	292.327
637.596	1	637.596
610.742	1	610.742
593.862	0.5	1187.72
463.427	0.5	926.854
305.371	1	305.371
590.026	1	590.026
454.22	1	454.22
443.478	1	443.478
296.164	1	296.164
250.128	1	250.128
593.095	1	593.095
150.384	1	150.384
356.01	1	356.01
443.478	1	443.478
277.749	1	277.749
348.338	1	348.338
505.627	1	505.627
443.478	0.5	886.957
377.494	1	377.494
537.084	1	537.084
250.128	1	250.128
258.568	0.5	517.136
445.013	1	445.013
295.396	1	295.396
230.179	1	230.179
712.788	0.5	1425.58
437.34	1	437.34
389.77	1	389.77
324.552	0.5	649.105
250.128	1	250.128
377.494	1	377.494
398.21	0.5	796.419
360.614	1	360.614
499.488	1	499.488
454.987	1	454.987
477.238	1	477.238
326.087	1	326.087
534.015	1	534.015
546.292	1	546.292
247.826	1	247.826
250.128	1	250.128
500.256	1	500.256
382.097	1	382.097
483.376	1	483.376
437.34	1	437.34
421.995	2	210.997
470.332	1	470.332
527.877	0.5	1055.75
317.647	1	317.647
295.396	1	295.396
330.691	1	330.691
348.338	1	348.338
204.092	1	204.092
251.662	1	251.662
268.542	0.5	537.084
250.128	1	250.128
473.402	1	473.402
430.435	1	430.435
313.043	1	313.043
360.614	1	360.614
454.22	1	454.22
377.494	1	377.494
847.826	1	847.826
363.683	1	363.683
865.473	0.5	1730.95
284.655	1	284.655
278.517	1	278.517
255.499	1	255.499
330.691	1	330.691
431.202	0.5	862.404
650.639	1	650.639
408.184	0.5	816.368
626.087	1	626.087
445.013	0.5	890.026
313.043	1	313.043
1103.32	1	1103.32
1209.97	1	1209.97
391.304	1	391.304
273.913	1	273.913
247.826	1	247.826
300.767	1	300.767
495.652	1	495.652
317.647	0.5	635.294
242.455	1	242.455
462.66	0.5	925.32
317.647	1	317.647
305.371	1	305.371
212.532	1	212.532
426.598	0.5	853.197
506.394	1	506.394
491.049	1	491.049
681.33	1	681.33
183.376	1	183.376
430.435	0.5	860.87
298.465	1	298.465
437.34	1	437.34
395.908	2	197.954
251.662	1	251.662
356.01	1	356.01
712.788	0.5	1425.58
1039.64	1	1039.64
850.895	0.5	1701.79
431.202	1	431.202
1044.25	0.5	2088.49
370.588	1	370.588
220.205	1	220.205
299.233	1	299.233
593.862	0.5	1187.72
216.368	0.5	432.737
635.294	0.5	1270.59
359.079	0.5	718.159
262.404	1	262.404
664.45	2	332.225
1209.97	1	1209.97
187.98	1	187.98
284.655	1	284.655
324.552	1	324.552
216.368	1	216.368
346.803	1	346.803
546.292	0.5	1092.58
544.757	1	544.757
247.826	0.5	495.652
346.803	1	346.803
519.437	1	519.437
330.691	1	330.691
478.772	1	478.772
704.348	0.5	1408.7
265.473	1	265.473
234.783	0.5	469.565
1103.32	1	1103.32
326.087	1	326.087
1209.97	1	1209.97
370.588	1	370.588
865.473	0.5	1730.95
300.767	0.5	601.535
273.913	1	273.913
286.957	0.5	573.913
519.437	1	519.437
458.824	1	458.824
352.941	1	352.941
362.148	0.5	724.297
341.432	1	341.432
230.179	1	230.179
236.317	1	236.317
704.348	1	704.348
360.614	1	360.614
253.197	0.5	506.394
239.386	0.5	478.772
411.253	1	411.253
405.115	1	405.115
273.913	1	273.913
429.668	1	429.668
392.839	1	392.839
270.844	1	270.844
230.179	1	230.179
565.473	1	565.473
372.123	1	372.123
524.041	1	524.041
593.862	0.5	1187.72
650.639	0.5	1301.28
247.826	1	247.826
478.772	0.5	957.545
251.662	1	251.662
331.458	1	331.458
650.639	1	650.639
667.519	1	667.519
268.542	1	268.542
212.532	0.5	425.064
418.159	0.5	836.317
187.98	1	187.98
483.376	1	483.376
251.662	0.5	503.325
247.826	1	247.826
317.647	1	317.647
491.049	0.5	982.097
527.877	0.5	1055.75
650.639	0.5	1301.28
159.591	1	159.591
454.987	1	454.987
237.084	1	237.084
715.09	0.5	1430.18
526.343	0.5	1052.69
377.494	0.25	1509.97
382.097	1	382.097
451.918	1	451.918
258.568	1	258.568
850.895	0.5	1701.79
176.471	1	176.471
219.437	1	219.437
411.253	1	411.253
298.465	1	298.465
230.179	2	115.09
356.01	1	356.01
211.765	0.5	423.529
530.179	1	530.179
317.647	1	317.647
341.432	1	341.432
593.095	1	593.095
847.826	1	847.826
426.598	1	426.598
298.465	1	298.465
273.146	1	273.146
877.749	1	877.749
477.238	2	238.619
1090.28	1	1090.28
445.013	2	222.506
236.317	0.5	472.634
704.348	1	704.348
259.335	0.5	518.67
445.013	0.5	890.026
463.427	1	463.427
470.332	1	470.332
262.404	0.5	524.808
183.376	1	183.376
704.348	1	704.348
492.583	1	492.583
234.783	1	234.783
418.159	1	418.159
178.005	1	178.005
330.691	1	330.691
268.542	1	268.542
342.199	1	342.199
333.76	1	333.76
323.018	1	323.018
359.079	1	359.079
298.465	1	298.465
689.77	0.5	1379.54
448.849	1	448.849
491.049	1	491.049
721.995	1	721.995
519.437	1	519.437
448.849	0.5	897.698
544.757	1	544.757
258.568	0.5	517.136
346.036	0.5	692.072
650.639	1	650.639
290.026	0.5	580.051
1184.65	0.5	2369.31
236.317	0.5	472.634
259.335	0.5	518.67
398.21	0.5	796.419
451.918	1	451.918
681.33	1	681.33
865.473	2	432.737
392.839	0.5	785.678
527.877	2	263.939
327.621	1	327.621
327.621	1	327.621
187.212	1	187.212
348.338	1	348.338
689.77	1	689.77
273.146	1	273.146
478.772	1	478.772
309.974	0.5	619.949
458.824	1	458.824
333.76	1	333.76
250.128	1	250.128
635.294	1	635.294
352.941	1	352.941
445.013	1	445.013
296.164	1	296.164
470.332	0.5	940.665
445.013	0.5	890.026
527.877	1	527.877
392.839	1	392.839
725.064	1	725.064
216.368	1	216.368
446.547	1	446.547
492.583	1	492.583
268.542	1	268.542
1103.32	1	1103.32
183.376	0.5	366.752
865.473	1	865.473
675.192	0.5	1350.38
530.946	1	530.946
375.192	1	375.192
360.614	1	360.614
377.494	1	377.494
598.465	1	598.465
317.647	1	317.647
182.609	1	182.609
330.691	1	330.691
251.662	1	251.662
598.465	2	299.233
426.598	0.5	853.197
483.376	0.5	966.752
173.402	1	173.402
560.87	1	560.87
616.88	1	616.88
230.179	2	115.09
499.488	0.5	998.977
446.547	1	446.547
446.547	1	446.547
346.803	1	346.803
234.783	1	234.783
454.987	1	454.987
214.834	0.5	429.668
519.437	1	519.437
305.371	1	305.371
408.951	1	408.951
352.941	1	352.941
317.647	1	317.647
236.317	1	236.317
658.312	0.5	1316.62
470.332	1	470.332
421.995	1	421.995
183.376	1	183.376
247.826	0.5	495.652
445.013	0.5	890.026
418.159	1	418.159
370.588	0.5	741.176
411.253	0.5	822.506
624.552	1	624.552
253.197	0.5	506.394
642.967	1	642.967
377.494	1	377.494
409.719	1	409.719
725.064	1	725.064
150.384	1	150.384
250.128	0.5	500.256
290.026	1	290.026
286.957	0.5	573.913
342.199	2	171.1
342.199	1	342.199
524.041	1	524.041
530.946	1	530.946
454.22	2	227.11
499.488	1	499.488
441.176	1	441.176
352.941	1	352.941
253.197	0.5	506.394
616.88	0.5	1233.76
352.941	0.5	705.882
278.517	1	278.517
415.09	1	415.09
463.427	1	463.427
506.394	1	506.394
300.767	1	300.767
270.844	1	270.844
234.783	1	234.783
305.371	1	305.371
441.176	0.5	882.353
614.578	1	614.578
362.148	1	362.148
410.486	1	410.486
446.547	1	446.547
360.614	1	360.614
725.064	1	725.064
650.639	1	650.639
382.864	1	382.864
276.215	1	276.215
624.552	0.5	1249.1
309.974	1	309.974
230.179	1	230.179
418.159	1	418.159
430.435	1	430.435
690.537	1	690.537
476.471	0.5	952.941
230.179	1	230.179
372.123	1	372.123
436.573	0.5	873.146
398.21	2	199.105
624.552	1	624.552
642.967	1	642.967
593.862	1	593.862
273.146	1	273.146
187.98	1	187.98
418.159	1	418.159
405.115	1	405.115
454.22	2	227.11
250.128	1	250.128
540.921	0.5	1081.84
483.376	1	483.376
251.662	0.5	503.325
527.877	0.5	1055.75
508.696	1	508.696
570.844	1	570.844
377.494	0.5	754.987
296.164	1	296.164
624.552	1	624.552
220.205	0.5	440.409
360.614	0.5	721.228
333.76	0.5	667.519
658.312	1	658.312
544.757	1	544.757
1144.76	1	1144.76
392.839	2	196.419
397.442	1	397.442
230.179	1	230.179
565.473	1	565.473
207.161	1	207.161
637.596	2	318.798
470.332	1	470.332
330.691	1	330.691
637.596	1	637.596
409.719	1	409.719
231.714	2	115.857
150.384	0.5	300.767
391.304	0.5	782.609
236.317	1	236.317
544.757	1	544.757
382.097	1	382.097
452.685	1	452.685
327.621	1	327.621
230.179	1	230.179
607.673	1	607.673
500.256	1	500.256
626.087	0.5	1252.17
313.043	1	313.043
530.946	1	530.946
658.312	0.5	1316.62
383.632	1	383.632
341.432	0.5	682.864
430.435	0.5	860.87
187.212	1	187.212
704.348	1	704.348
250.128	1	250.128
451.918	1	451.918
1044.25	1	1044.25
309.974	0.5	619.949
593.095	0.5	1186.19
379.795	1	379.795
426.598	1	426.598
637.596	1	637.596
484.91	1	484.91
491.049	1	491.049
607.673	1	607.673
446.547	1	446.547
519.437	1	519.437
598.465	1	598.465
483.376	1	483.376
531.714	1	531.714
202.558	2	101.279
291.56	1	291.56
197.187	0.5	394.373
445.013	1	445.013
250.128	1	250.128
360.614	2	180.307
418.159	0.5	836.317
236.317	0.5	472.634
1103.32	1	1103.32
176.471	1	176.471
265.473	0.5	530.946
650.639	1	650.639
346.803	1	346.803
524.041	0.5	1048.08
298.465	1	298.465
531.714	1	531.714
409.719	1	409.719
534.015	0.5	1068.03
626.087	1	626.087
569.309	1	569.309
525.575	0.5	1051.15
540.921	1	540.921
642.967	1	642.967
445.013	1	445.013
431.202	1	431.202
537.084	1	537.084
313.043	1	313.043
431.202	0.5	862.404
330.691	1	330.691
458.824	1	458.824
544.757	1	544.757
609.207	1	609.207
609.207	1	609.207
352.941	1	352.941
306.905	1	306.905
506.394	1	506.394
327.621	1	327.621
505.627	0.5	1011.25
262.404	1	262.404
398.21	1	398.21
342.199	2	171.1
397.442	1	397.442
377.494	1	377.494
236.317	1	236.317
546.292	0.5	1092.58
526.343	1	526.343
292.327	1	292.327
356.01	1	356.01
299.233	0.5	598.465
377.494	1	377.494
675.192	1	675.192
341.432	1	341.432
408.951	2	204.476
470.332	1	470.332
437.34	1	437.34
362.148	1	362.148
284.655	1	284.655
251.662	1	251.662
273.146	1	273.146
826.343	1	826.343
251.662	1	251.662
173.402	1	173.402
560.87	1	560.87
1090.28	1	1090.28
635.294	1	635.294
323.018	1	323.018
253.197	1	253.197
268.542	1	268.542
392.839	1	392.839
437.34	1	437.34
382.864	0.5	765.729
173.402	1	173.402
658.312	1	658.312
441.176	1	441.176
409.719	1	409.719
642.967	1	642.967
333.76	1	333.76
495.652	1	495.652
317.647	1	317.647
437.34	1	437.34
448.849	0.5	897.698
317.647	1	317.647
719.693	1	719.693
473.402	1	473.402
483.376	1	483.376
346.036	0.5	692.072
391.304	2	195.652
480.307	0.5	960.614
352.941	1	352.941
251.662	0.5	503.325
461.893	1	461.893
237.084	1	237.084
377.494	1	377.494
259.335	1	259.335
395.908	1	395.908
255.499	1	255.499
437.34	1	437.34
1044.25	0.5	2088.49
546.292	1	546.292
865.473	1	865.473
637.596	0.5	1275.19
219.437	1	219.437
446.547	1	446.547
331.458	1	331.458
250.128	1	250.128
370.588	0.5	741.176
331.458	1	331.458
454.22	1	454.22
391.304	1	391.304
530.179	1	530.179
452.685	0.5	905.371
377.494	1	377.494
306.138	1	306.138
306.905	0.5	613.811
285.422	1	285.422
360.614	1	360.614
342.199	1	342.199
216.368	1	216.368
234.783	1	234.783
463.427	0.5	926.854
250.128	1	250.128
725.064	1	725.064
442.711	1	442.711
537.084	1	537.084
470.332	1	470.332
173.402	0.5	346.803
626.087	0.5	1252.17
483.376	1	483.376
395.908	1	395.908
187.212	1	187.212
268.542	1	268.542
202.558	1	202.558
359.079	2	179.54
441.176	1	441.176
480.307	1	480.307
420.46	1	420.46
664.45	0.5	1328.9
251.662	1	251.662
270.844	0.5	541.688
379.795	0.5	759.591
534.015	0.5	1068.03
247.826	1	247.826
650.639	1	650.639
395.908	0.5	791.816
426.598	1	426.598
524.041	0.5	1048.08
415.09	0.5	830.179
360.614	1	360.614
473.402	1	473.402
254.731	1	254.731
250.128	1	250.128
865.473	0.5	1730.95
850.895	1	850.895
379.795	0.5	759.591
530.179	1	530.179
324.552	1	324.552
593.862	1	593.862
445.013	0.5	890.026
395.908	0.12	3299.23
331.458	1	331.458
612.276	0.5	1224.55
253.197	1	253.197
251.662	1	251.662
826.343	1	826.343
445.013	1	445.013
382.864	0.5	765.729
410.486	1	410.486
437.34	2	218.67
445.013	1	445.013
254.731	1	254.731
454.987	1	454.987
607.673	2	303.836
470.332	1	470.332
569.309	1	569.309
431.202	1	431.202
346.036	0.5	692.072
410.486	1	410.486
436.573	1	436.573
426.598	1	426.598
346.803	0.5	693.606
392.839	0.5	785.678
359.079	1	359.079
253.197	1	253.197
278.517	1	278.517
405.115	0.5	810.23
197.187	1	197.187
1144.76	1	1144.76
565.473	1	565.473
616.88	0.5	1233.76
382.097	1	382.097
359.079	1	359.079
278.517	1	278.517
231.714	1	231.714
593.862	1	593.862
300.767	0.5	601.535
159.591	1	159.591
220.205	1	220.205
363.683	0.5	727.366
216.368	1	216.368
214.834	1	214.834
570.844	1	570.844
372.123	2	186.061
360.614	1	360.614
477.238	0.5	954.476
480.307	1	480.307
291.56	1	291.56
382.097	0.5	764.194
526.343	1	526.343
445.013	0.5	890.026
616.88	2	308.44
317.647	1	317.647
400.512	1	400.512
360.614	1	360.614
285.422	1	285.422
237.084	1	237.084
626.087	1	626.087
540.921	1	540.921
569.309	1	569.309
420.46	1	420.46
470.332	1	470.332
331.458	1	331.458
436.573	1	436.573
352.941	1	352.941
690.537	1	690.537
458.824	1	458.824
437.34	2	218.67
253.197	1	253.197
412.02	1	412.02
614.578	1	614.578
443.478	1	443.478
247.826	1	247.826
333.76	1	333.76
251.662	1	251.662
382.097	1	382.097
524.041	1	524.041
476.471	2	238.235
624.552	0.5	1249.1
445.013	1	445.013
294.629	0.5	589.258
333.76	0.5	667.519
850.895	1	850.895
445.013	1	445.013
258.568	1	258.568
470.332	1	470.332
395.908	1	395.908
370.588	0.5	741.176
492.583	2	246.292
317.647	1	317.647
309.974	1	309.974
306.138	1	306.138
527.877	0.25	2111.51
377.494	1	377.494
637.596	1	637.596
176.471	1	176.471
216.368	0.5	432.737
236.317	1	236.317
202.558	1	202.558
712.788	1	712.788
598.465	1	598.465
690.537	1	690.537
635.294	0.5	1270.59
610.742	1	610.742
534.015	2	267.008
590.026	1	590.026
273.146	1	273.146
409.719	1	409.719
278.517	0.5	557.033
626.087	0.5	1252.17
251.662	1	251.662
299.233	1	299.233
485.678	1	485.678
499.488	1	499.488
150.384	1	150.384
412.02	1	412.02
296.164	1	296.164
352.941	1	352.941
231.714	1	231.714
877.749	1	877.749
305.371	1	305.371
346.036	1	346.036
389.77	1	389.77
296.164	1	296.164
352.941	1	352.941
607.673	1	607.673
519.437	1	519.437
675.192	0.5	1350.38
295.396	1	295.396
495.652	1	495.652
362.148	0.5	724.297
637.596	0.5	1275.19
259.335	1	259.335
546.292	1	546.292
379.795	1	379.795
323.018	1	323.018
377.494	0.5	754.987
323.785	0.5	647.57
408.951	1	408.951
236.317	1	236.317
408.184	1	408.184
497.187	0.5	994.373
445.013	1	445.013
204.092	1	204.092
434.271	0.5	868.542
484.91	1	484.91
610.742	1	610.742
309.974	2	154.987
437.34	1	437.34
477.238	1	477.238
262.404	0.5	524.808
454.987	1	454.987
502.558	1	502.558
436.573	1	436.573
220.205	1	220.205
306.905	1	306.905
483.376	0.5	966.752
324.552	1	324.552
346.803	1	346.803
159.591	1	159.591
524.041	0.5	1048.08
534.015	0.5	1068.03
251.662	1	251.662
429.668	1	429.668
317.647	1	317.647
1209.97	1	1209.97
356.01	1	356.01
276.215	1	276.215
412.02	0.5	824.041
607.673	0.5	1215.35
826.343	0.5	1652.69
395.908	2	197.954
500.256	0.5	1000.51
502.558	0.5	1005.12
593.862	1	593.862
409.719	1	409.719
405.115	1	405.115
537.084	1	537.084
420.46	1	420.46
531.714	0.5	1063.43
461.893	1	461.893
228.645	1	228.645
637.596	0.5	1275.19
370.588	1	370.588
667.519	1	667.519
317.647	1	317.647
273.146	0.5	546.292
296.164	1	296.164
719.693	2	359.847
650.639	0.5	1301.28
391.304	1	391.304
300.767	1	300.767
392.839	1	392.839
451.918	1	451.918
418.159	1	418.159
277.749	1	277.749
408.184	1	408.184
[truncated: 18,001 more rows]

## Sheet: SIM2 calculated AUCtoMIC
Rand AUC	RAND MIC	Calc AUC:MIC
443.478	0.5	886.957
442.711	1	442.711
624.552	1	624.552
437.34	0.5	874.68
704.348	1	704.348
278.517	1	278.517
1144.76	1	1144.76
159.591	2	79.7954
544.757	1	544.757
616.88	0.5	1233.76
485.678	1	485.678
681.33	0.5	1362.66
236.317	0.5	472.634
445.013	1	445.013
395.908	1	395.908
359.079	1	359.079
236.317	1	236.317
495.652	0.5	991.304
373.657	1	373.657
590.026	1	590.026
231.714	1	231.714
635.294	1	635.294
443.478	0.25	1773.91
392.839	1	392.839
273.913	1	273.913
352.941	2	176.471
295.396	1	295.396
296.164	0.5	592.327
1144.76	1	1144.76
247.826	1	247.826
721.995	2	360.997
637.596	1	637.596
236.317	1	236.317
178.005	0.25	712.02
452.685	1	452.685
236.317	1	236.317
400.512	1	400.512
477.238	1	477.238
408.184	0.5	816.368
418.159	0.5	836.317
236.317	1	236.317
331.458	1	331.458
234.783	1	234.783
296.164	1	296.164
343.734	1	343.734
624.552	1	624.552
719.693	1	719.693
234.783	0.5	469.565
375.192	1	375.192
159.591	1	159.591
389.77	0.5	779.54
715.09	1	715.09
251.662	0.5	503.325
540.921	1	540.921
323.018	2	161.509
299.233	1	299.233
484.91	0.5	969.821
372.123	1	372.123
616.88	1	616.88
637.596	1	637.596
330.691	0.5	661.381
530.179	2	265.09
651.407	1	651.407
247.826	0.5	495.652
448.849	0.5	897.698
352.941	1	352.941
429.668	2	214.834
250.128	1	250.128
408.184	1	408.184
418.159	0.5	836.317
323.018	1	323.018
212.532	1	212.532
187.98	1	187.98
690.537	1	690.537
375.192	1	375.192
286.957	1	286.957
290.026	0.5	580.051
258.568	2	129.284
305.371	1	305.371
561.637	2	280.818
391.304	1	391.304
309.974	1	309.974
159.591	1	159.591
273.146	1	273.146
395.908	1	395.908
635.294	1	635.294
651.407	1	651.407
247.826	0.5	495.652
236.317	0.5	472.634
300.767	1	300.767
658.312	1	658.312
569.309	1	569.309
341.432	1	341.432
1209.97	1	1209.97
326.087	1	326.087
395.908	1	395.908
377.494	1	377.494
451.918	1	451.918
519.437	1	519.437
278.517	1	278.517
410.486	0.5	820.972
234.783	1	234.783
277.749	2	138.875
409.719	1	409.719
445.013	0.5	890.026
689.77	0.5	1379.54
650.639	1	650.639
375.192	1	375.192
624.552	1	624.552
478.772	1	478.772
236.317	1	236.317
476.471	1	476.471
524.041	0.5	1048.08
197.187	1	197.187
418.159	1	418.159
454.22	1	454.22
725.064	1	725.064
484.91	1	484.91
593.095	1	593.095
506.394	1	506.394
719.693	1	719.693
1039.64	0.5	2079.28
211.765	1	211.765
219.437	1	219.437
265.473	1	265.473
530.179	1	530.179
1090.28	0.5	2180.56
405.115	0.5	810.23
524.041	2	262.02
441.176	1	441.176
675.192	1	675.192
398.21	1	398.21
446.547	1	446.547
379.795	1	379.795
725.064	1	725.064
642.967	1	642.967
410.486	0.5	820.972
865.473	1	865.473
230.179	1	230.179
614.578	0.5	1229.16
651.407	1	651.407
430.435	1	430.435
525.575	0.5	1051.15
658.312	1	658.312
247.826	1	247.826
255.499	1	255.499
323.018	1	323.018
689.77	2	344.885
409.719	1	409.719
502.558	1	502.558
610.742	1	610.742
658.312	1	658.312
530.179	1	530.179
176.471	1	176.471
176.471	1	176.471
323.785	1	323.785
294.629	1	294.629
681.33	1	681.33
540.921	1	540.921
681.33	0.5	1362.66
300.767	1	300.767
219.437	0.5	438.875
499.488	1	499.488
443.478	0.5	886.957
610.742	1	610.742
333.76	1	333.76
524.041	1	524.041
262.404	1	262.404
458.824	0.5	917.647
704.348	1	704.348
250.128	1	250.128
331.458	0.5	662.916
228.645	1	228.645
183.376	1	183.376
1144.76	0.5	2289.51
383.632	1	383.632
624.552	0.5	1249.1
624.552	1	624.552
546.292	1	546.292
291.56	1	291.56
276.215	1	276.215
236.317	0.5	472.634
258.568	1	258.568
343.734	1	343.734
478.772	0.5	957.545
451.918	1	451.918
429.668	0.5	859.335
259.335	1	259.335
236.317	1	236.317
452.685	0.5	905.371
606.138	1	606.138
317.647	1	317.647
505.627	1	505.627
346.803	1	346.803
259.335	1	259.335
409.719	2	204.859
443.478	1	443.478
273.146	0.5	546.292
847.826	1	847.826
526.343	1	526.343
278.517	0.5	557.033
593.862	1	593.862
445.013	1	445.013
290.026	1	290.026
491.049	1	491.049
296.164	1	296.164
418.926	1	418.926
276.215	0.5	552.43
230.179	2	115.09
437.34	1	437.34
1090.28	0.5	2180.56
1184.65	1	1184.65
341.432	0.5	682.864
483.376	1	483.376
445.013	1	445.013
197.187	1	197.187
197.187	1	197.187
359.079	0.5	718.159
681.33	1	681.33
437.34	1	437.34
329.923	1	329.923
251.662	0.5	503.325
230.179	0.5	460.358
299.233	0.5	598.465
477.238	1	477.238
524.041	1	524.041
326.087	1	326.087
546.292	1	546.292
1103.32	1	1103.32
211.765	1	211.765
265.473	1	265.473
491.049	0.5	982.097
250.128	1	250.128
251.662	1	251.662
197.187	1	197.187
230.179	1	230.179
598.465	0.5	1196.93
635.294	1	635.294
236.317	0.5	472.634
187.212	1	187.212
278.517	1	278.517
526.343	1	526.343
437.34	0.5	874.68
877.749	0.5	1755.5
524.041	0.5	1048.08
251.662	1	251.662
295.396	1	295.396
392.839	0.5	785.678
237.084	1	237.084
400.512	1	400.512
443.478	0.5	886.957
426.598	0.5	853.197
324.552	1	324.552
877.749	1	877.749
593.095	1	593.095
470.332	1	470.332
278.517	1	278.517
560.87	0.5	1121.74
379.795	1	379.795
400.512	1	400.512
421.995	1	421.995
606.138	1	606.138
352.941	1	352.941
392.839	1	392.839
458.824	0.5	917.647
305.371	1	305.371
477.238	1	477.238
565.473	1	565.473
150.384	1	150.384
560.87	1	560.87
254.731	0.5	509.463
343.734	1	343.734
458.824	1	458.824
295.396	1	295.396
454.22	1	454.22
377.494	0.5	754.987
421.995	1	421.995
251.662	2	125.831
448.849	1	448.849
420.46	1	420.46
850.895	0.5	1701.79
317.647	1	317.647
477.238	1	477.238
607.673	1	607.673
826.343	1	826.343
637.596	0.5	1275.19
411.253	1	411.253
624.552	1	624.552
216.368	1	216.368
426.598	1	426.598
356.01	0.5	712.02
300.767	0.5	601.535
306.138	2	153.069
437.34	1	437.34
356.01	0.5	712.02
1144.76	1	1144.76
530.946	1	530.946
502.558	1	502.558
254.731	1	254.731
395.908	1	395.908
182.609	1	182.609
826.343	0.5	1652.69
719.693	1	719.693
178.005	1	178.005
519.437	1	519.437
1209.97	0.5	2419.95
278.517	1	278.517
437.34	1	437.34
219.437	1	219.437
626.087	1	626.087
690.537	1	690.537
470.332	1	470.332
712.788	0.5	1425.58
182.609	1	182.609
258.568	1	258.568
197.187	0.25	788.747
395.908	1	395.908
526.343	0.5	1052.69
409.719	1	409.719
342.199	0.5	684.399
850.895	1	850.895
506.394	0.5	1012.79
383.632	1	383.632
220.205	1	220.205
370.588	1	370.588
524.041	1	524.041
392.839	1	392.839
250.128	1	250.128
610.742	0.5	1221.48
569.309	0.5	1138.62
411.253	0.5	822.506
306.905	1	306.905
544.757	1	544.757
329.923	1	329.923
635.294	1	635.294
398.21	1	398.21
326.087	1	326.087
524.041	0.5	1048.08
609.207	0.5	1218.41
560.87	1	560.87
159.591	1	159.591
346.036	1	346.036
236.317	2	118.159
410.486	1	410.486
624.552	0.5	1249.1
598.465	1	598.465
546.292	0.5	1092.58
294.629	1	294.629
363.683	0.5	727.366
290.026	1	290.026
236.317	1	236.317
230.179	1	230.179
609.207	0.5	1218.41
395.908	0.5	791.816
352.941	1	352.941
348.338	1	348.338
395.908	1	395.908
273.146	1	273.146
540.921	2	270.46
626.087	1	626.087
454.22	1	454.22
483.376	2	241.688
681.33	0.5	1362.66
429.668	1	429.668
704.348	1	704.348
183.376	1	183.376
462.66	1	462.66
258.568	2	129.284
333.76	2	166.88
418.159	1	418.159
650.639	1	650.639
360.614	1	360.614
234.783	0.5	469.565
342.199	1	342.199
441.176	1	441.176
1184.65	1	1184.65
400.512	2	200.256
526.343	1	526.343
176.471	0.5	352.941
291.56	1	291.56
1044.25	0.5	2088.49
204.092	1	204.092
442.711	0.5	885.422
173.402	2	86.7008
405.115	1	405.115
346.803	1	346.803
220.205	1	220.205
524.041	1	524.041
239.386	1	239.386
150.384	1	150.384
446.547	2	223.274
434.271	1	434.271
273.146	1	273.146
437.34	1	437.34
295.396	1	295.396
451.918	1	451.918
286.957	1	286.957
395.908	0.5	791.816
278.517	1	278.517
495.652	1	495.652
497.187	1	497.187
408.184	1	408.184
242.455	1	242.455
294.629	1	294.629
391.304	1	391.304
359.079	1	359.079
524.041	1	524.041
258.568	1	258.568
446.547	0.5	893.095
476.471	1	476.471
650.639	1	650.639
410.486	0.5	820.972
230.179	1	230.179
383.632	1	383.632
452.685	1	452.685
270.844	1	270.844
483.376	0.5	966.752
230.179	1	230.179
537.084	1	537.084
1103.32	1	1103.32
187.98	1	187.98
410.486	1	410.486
292.327	1	292.327
286.957	1	286.957
342.199	1	342.199
442.711	1	442.711
650.639	1	650.639
569.309	1	569.309
877.749	0.5	1755.5
540.921	1	540.921
519.437	1	519.437
1144.76	0.5	2289.51
360.614	1	360.614
273.146	1	273.146
370.588	0.5	741.176
690.537	1	690.537
253.197	1	253.197
255.499	1	255.499
470.332	1	470.332
454.22	0.5	908.44
317.647	1	317.647
420.46	0.5	840.921
430.435	1	430.435
1090.28	1	1090.28
330.691	2	165.345
255.499	0.5	510.997
300.767	1	300.767
624.552	1	624.552
508.696	0.5	1017.39
178.005	1	178.005
405.115	1	405.115
462.66	1	462.66
352.941	1	352.941
391.304	1	391.304
461.893	1	461.893
253.197	0.5	506.394
183.376	1	183.376
327.621	0.5	655.243
290.026	0.5	580.051
270.844	1	270.844
342.199	1	342.199
847.826	0.5	1695.65
400.512	1	400.512
681.33	2	340.665
478.772	1	478.772
178.005	2	89.0026
409.719	1	409.719
309.974	0.5	619.949
296.164	1	296.164
382.864	1	382.864
278.517	1	278.517
341.432	1	341.432
299.233	0.5	598.465
259.335	1	259.335
508.696	1	508.696
265.473	1	265.473
418.926	1	418.926
506.394	1	506.394
420.46	1	420.46
250.128	1	250.128
415.09	1	415.09
273.913	1	273.913
342.199	0.5	684.399
418.926	1	418.926
715.09	1	715.09
454.22	1	454.22
650.639	1	650.639
526.343	1	526.343
250.128	1	250.128
173.402	1	173.402
197.187	0.5	394.373
418.159	1	418.159
431.202	1	431.202
1144.76	1	1144.76
408.184	1	408.184
865.473	0.5	1730.95
470.332	1	470.332
300.767	1	300.767
356.01	1	356.01
204.092	2	102.046
524.041	0.5	1048.08
492.583	1	492.583
1039.64	2	519.821
458.824	1	458.824
470.332	1	470.332
253.197	0.5	506.394
614.578	1	614.578
317.647	1	317.647
237.084	2	118.542
216.368	0.5	432.737
624.552	2	312.276
379.795	1	379.795
382.097	1	382.097
491.049	1	491.049
379.795	1	379.795
197.187	1	197.187
560.87	2	280.435
258.568	0.5	517.136
614.578	1	614.578
531.714	1	531.714
255.499	0.5	510.997
253.197	1	253.197
291.56	1	291.56
443.478	1	443.478
236.317	1	236.317
296.164	0.5	592.327
356.01	1	356.01
254.731	2	127.366
173.402	0.5	346.803
607.673	0.5	1215.35
286.957	0.5	573.913
570.844	1	570.844
360.614	1	360.614
242.455	1	242.455
173.402	1	173.402
391.304	0.5	782.609
352.941	1	352.941
228.645	1	228.645
317.647	0.5	635.294
268.542	1	268.542
443.478	1	443.478
298.465	1	298.465
650.639	1	650.639
299.233	1	299.233
356.01	1	356.01
265.473	0.5	530.946
230.179	1	230.179
540.921	1	540.921
725.064	1	725.064
430.435	0.5	860.87
1103.32	1	1103.32
624.552	1	624.552
377.494	1	377.494
473.402	1	473.402
690.537	2	345.269
616.88	1	616.88
484.91	1	484.91
273.146	0.5	546.292
506.394	1	506.394
1090.28	1	1090.28
273.146	2	136.573
480.307	1	480.307
415.09	2	207.545
1044.25	0.25	4176.98
497.187	0.5	994.373
295.396	1	295.396
346.803	0.5	693.606
363.683	1	363.683
375.192	1	375.192
250.128	1	250.128
324.552	2	162.276
445.013	0.5	890.026
363.683	2	181.841
348.338	1	348.338
295.396	1	295.396
540.921	1	540.921
197.187	0.5	394.373
616.88	1	616.88
412.02	1	412.02
262.404	0.5	524.808
446.547	1	446.547
360.614	1	360.614
329.923	1	329.923
295.396	0.5	590.793
230.179	1	230.179
483.376	1	483.376
624.552	1	624.552
847.826	2	423.913
330.691	0.5	661.381
250.128	1	250.128
431.202	1	431.202
360.614	1	360.614
721.995	1	721.995
527.877	1	527.877
176.471	1	176.471
485.678	1	485.678
593.095	1	593.095
236.317	0.5	472.634
296.164	1	296.164
418.159	1	418.159
342.199	1	342.199
346.036	1	346.036
590.026	1	590.026
254.731	1	254.731
454.22	1	454.22
690.537	0.5	1381.07
418.159	0.5	836.317
370.588	0.5	741.176
220.205	0.5	440.409
250.128	1	250.128
346.803	1	346.803
290.026	1	290.026
593.095	1	593.095
370.588	1	370.588
277.749	1	277.749
360.614	0.5	721.228
442.711	0.5	885.422
443.478	1	443.478
348.338	0.5	696.675
362.148	1	362.148
624.552	1	624.552
329.923	1	329.923
327.621	1	327.621
187.212	1	187.212
463.427	1	463.427
593.095	1	593.095
609.207	1	609.207
470.332	1	470.332
562.404	1	562.404
242.455	1	242.455
537.084	0.5	1074.17
442.711	0.5	885.422
1090.28	1	1090.28
492.583	1	492.583
470.332	0.5	940.665
352.941	1	352.941
614.578	1	614.578
478.772	1	478.772
473.402	1	473.402
247.826	1	247.826
247.826	1	247.826
305.371	1	305.371
370.588	0.5	741.176
593.095	0.5	1186.19
371.355	2	185.678
270.844	0.5	541.688
470.332	1	470.332
606.138	1	606.138
371.355	1	371.355
292.327	1	292.327
530.946	1	530.946
437.34	1	437.34
234.783	2	117.391
219.437	1	219.437
500.256	0.5	1000.51
342.199	1	342.199
216.368	1	216.368
454.987	1	454.987
431.202	0.5	862.404
250.128	1	250.128
359.079	2	179.54
478.772	1	478.772
505.627	1	505.627
250.128	1	250.128
237.084	1	237.084
372.123	1	372.123
690.537	1	690.537
420.46	0.5	840.921
377.494	1	377.494
461.893	1	461.893
247.826	1	247.826
609.207	1	609.207
446.547	1	446.547
382.864	1	382.864
236.317	0.5	472.634
609.207	1	609.207
593.862	1	593.862
415.09	1	415.09
527.877	0.5	1055.75
286.957	0.5	573.913
204.092	1	204.092
285.422	1	285.422
250.128	1	250.128
561.637	1	561.637
313.043	1	313.043
250.128	0.5	500.256
544.757	1	544.757
637.596	1	637.596
470.332	1	470.332
704.348	1	704.348
598.465	0.5	1196.93
461.893	0.5	923.785
352.941	1	352.941
637.596	0.5	1275.19
408.951	0.5	817.903
712.788	0.5	1425.58
273.146	1	273.146
333.76	1	333.76
356.01	1	356.01
431.202	1	431.202
268.542	0.5	537.084
651.407	1	651.407
309.974	1	309.974
664.45	1	664.45
324.552	1	324.552
642.967	1	642.967
429.668	1	429.668
258.568	1	258.568
326.087	0.5	652.174
719.693	1	719.693
476.471	1	476.471
356.01	1	356.01
461.893	0.5	923.785
624.552	0.5	1249.1
569.309	1	569.309
360.614	1	360.614
418.159	0.5	836.317
420.46	1	420.46
463.427	1	463.427
395.908	1	395.908
286.957	1	286.957
441.176	0.5	882.353
373.657	1	373.657
420.46	1	420.46
689.77	1	689.77
259.335	0.5	518.67
254.731	1	254.731
593.095	1	593.095
675.192	0.5	1350.38
610.742	1	610.742
352.941	0.5	705.882
389.77	0.5	779.54
418.926	1	418.926
219.437	1	219.437
250.128	1	250.128
606.138	1	606.138
231.714	1	231.714
448.849	1	448.849
651.407	1	651.407
470.332	1	470.332
382.097	1	382.097
624.552	0.5	1249.1
1039.64	1	1039.64
418.926	1	418.926
408.184	1	408.184
544.757	1	544.757
342.199	1	342.199
485.678	1	485.678
294.629	1	294.629
231.714	1	231.714
342.199	0.5	684.399
230.179	0.5	460.358
508.696	1	508.696
187.98	1	187.98
273.913	1	273.913
650.639	1	650.639
359.079	1	359.079
500.256	0.5	1000.51
265.473	1	265.473
409.719	1	409.719
418.159	1	418.159
491.049	1	491.049
1209.97	1	1209.97
598.465	0.5	1196.93
270.844	2	135.422
291.56	1	291.56
262.404	1	262.404
408.951	1	408.951
519.437	1	519.437
826.343	0.5	1652.69
173.402	2	86.7008
502.558	0.5	1005.12
150.384	0.5	300.767
616.88	0.5	1233.76
689.77	1	689.77
294.629	2	147.315
306.905	1	306.905
451.918	2	225.959
273.913	0.5	547.826
341.432	1	341.432
262.404	0.5	524.808
309.974	0.5	619.949
330.691	1	330.691
593.095	1	593.095
242.455	1	242.455
327.621	1	327.621
458.824	1	458.824
400.512	0.5	801.023
635.294	1	635.294
273.913	0.5	547.826
546.292	1	546.292
273.146	0.5	546.292
1039.64	1	1039.64
313.043	0.5	626.087
356.01	1	356.01
626.087	0.5	1252.17
342.199	1	342.199
230.179	1	230.179
299.233	0.5	598.465
725.064	0.5	1450.13
262.404	0.5	524.808
1090.28	0.5	2180.56
212.532	0.5	425.064
519.437	1	519.437
352.941	1	352.941
1039.64	1	1039.64
483.376	1	483.376
442.711	1	442.711
461.893	1	461.893
352.941	1	352.941
658.312	1	658.312
452.685	1	452.685
650.639	1	650.639
689.77	1	689.77
360.614	1	360.614
265.473	1	265.473
441.176	1	441.176
392.839	1	392.839
391.304	0.5	782.609
478.772	1	478.772
273.146	1	273.146
448.849	1	448.849
540.921	1	540.921
183.376	0.5	366.752
544.757	1	544.757
187.98	1	187.98
352.941	1	352.941
1144.76	1	1144.76
405.115	1	405.115
1039.64	1	1039.64
285.422	1	285.422
150.384	1	150.384
278.517	1	278.517
247.826	0.5	495.652
690.537	2	345.269
451.918	1	451.918
247.826	1	247.826
230.179	1	230.179
624.552	1	624.552
495.652	0.5	991.304
470.332	1	470.332
616.88	2	308.44
826.343	1	826.343
277.749	1	277.749
377.494	1	377.494
371.355	1	371.355
254.731	1	254.731
499.488	1	499.488
323.785	1	323.785
306.905	0.5	613.811
370.588	0.5	741.176
379.795	1	379.795
273.146	1	273.146
341.432	1	341.432
395.908	1	395.908
473.402	0.5	946.803
359.079	0.5	718.159
565.473	1	565.473
426.598	1	426.598
363.683	1	363.683
284.655	1	284.655
445.013	1	445.013
593.862	1	593.862
408.951	1	408.951
483.376	1	483.376
400.512	1	400.512
231.714	1	231.714
251.662	1	251.662
342.199	1	342.199
251.662	1	251.662
826.343	1	826.343
395.908	0.5	791.816
237.084	1	237.084
463.427	1	463.427
473.402	1	473.402
352.941	1	352.941
173.402	0.5	346.803
458.824	1	458.824
437.34	1	437.34
826.343	1	826.343
342.199	1	342.199
410.486	0.5	820.972
441.176	1	441.176
480.307	0.5	960.614
847.826	0.5	1695.65
635.294	0.5	1270.59
418.159	1	418.159
250.128	1	250.128
173.402	1	173.402
187.212	0.5	374.425
395.908	1	395.908
719.693	1	719.693
255.499	1	255.499
612.276	0.5	1224.55
658.312	2	329.156
598.465	1	598.465
398.21	1	398.21
323.785	0.5	647.57
296.164	1	296.164
377.494	1	377.494
470.332	0.5	940.665
250.128	0.5	500.256
525.575	1	525.575
483.376	1	483.376
251.662	1	251.662
446.547	0.5	893.095
418.159	0.5	836.317
525.575	1	525.575
500.256	2	250.128
342.199	1	342.199
485.678	1	485.678
299.233	1	299.233
273.146	2	136.573
478.772	1	478.772
593.095	1	593.095
317.647	1	317.647
253.197	1	253.197
476.471	1	476.471
409.719	0.5	819.437
847.826	1	847.826
470.332	1	470.332
323.785	0.5	647.57
689.77	1	689.77
524.041	1	524.041
470.332	1	470.332
258.568	1	258.568
1144.76	1	1144.76
1144.76	1	1144.76
236.317	0.5	472.634
342.199	1	342.199
410.486	0.5	820.972
524.041	0.5	1048.08
1039.64	0.5	2079.28
590.026	0.5	1180.05
251.662	0.5	503.325
284.655	1	284.655
278.517	1	278.517
877.749	1	877.749
382.864	1	382.864
343.734	0.5	687.468
446.547	1	446.547
258.568	1	258.568
398.21	1	398.21
375.192	1	375.192
462.66	0.5	925.32
291.56	2	145.78
506.394	1	506.394
251.662	0.5	503.325
352.941	0.5	705.882
590.026	1	590.026
409.719	1	409.719
527.877	0.5	1055.75
658.312	1	658.312
491.049	1	491.049
624.552	1	624.552
1184.65	0.5	2369.31
458.824	0.5	917.647
326.087	1	326.087
508.696	1	508.696
626.087	1	626.087
317.647	1	317.647
286.957	0.5	573.913
650.639	0.5	1301.28
470.332	1	470.332
333.76	0.5	667.519
725.064	1	725.064
452.685	0.5	905.371
250.128	1	250.128
409.719	1	409.719
609.207	1	609.207
247.826	1	247.826
524.041	1	524.041
247.826	1	247.826
250.128	1	250.128
445.013	1	445.013
526.343	1	526.343
265.473	1	265.473
721.995	0.5	1443.99
437.34	1	437.34
356.01	1	356.01
443.478	1	443.478
187.212	1	187.212
452.685	1	452.685
183.376	1	183.376
255.499	1	255.499
470.332	1	470.332
531.714	1	531.714
371.355	1	371.355
593.862	0.5	1187.72
658.312	0.5	1316.62
719.693	1	719.693
202.558	1	202.558
624.552	1	624.552
530.946	1	530.946
265.473	1	265.473
531.714	1	531.714
395.908	0.5	791.816
400.512	1	400.512
370.588	1	370.588
343.734	0.5	687.468
719.693	1	719.693
530.946	1	530.946
379.795	2	189.898
637.596	1	637.596
420.46	1	420.46
329.923	0.5	659.847
452.685	0.5	905.371
650.639	1	650.639
250.128	1	250.128
635.294	2	317.647
719.693	1	719.693
370.588	1	370.588
462.66	0.5	925.32
712.788	1	712.788
463.427	1	463.427
150.384	1	150.384
348.338	0.5	696.675
637.596	1	637.596
544.757	1	544.757
847.826	0.5	1695.65
377.494	0.5	754.987
329.923	1	329.923
341.432	0.5	682.864
612.276	0.5	1224.55
461.893	1	461.893
212.532	1	212.532
443.478	1	443.478
285.422	1	285.422
317.647	1	317.647
610.742	1	610.742
483.376	1	483.376
526.343	0.5	1052.69
273.913	1	273.913
485.678	1	485.678
635.294	1	635.294
234.783	1	234.783
470.332	1	470.332
612.276	1	612.276
231.714	1	231.714
495.652	0.5	991.304
273.146	1	273.146
609.207	1	609.207
470.332	1	470.332
346.036	1	346.036
681.33	1	681.33
446.547	0.5	893.095
330.691	0.5	661.381
593.095	1	593.095
712.788	1	712.788
197.187	1	197.187
443.478	1	443.478
411.253	0.5	822.506
408.951	1	408.951
214.834	1	214.834
382.864	1	382.864
436.573	1	436.573
607.673	1	607.673
431.202	1	431.202
626.087	0.5	1252.17
197.187	1	197.187
373.657	0.5	747.315
484.91	1	484.91
491.049	0.5	982.097
650.639	2	325.32
317.647	0.5	635.294
418.926	0.5	837.852
445.013	1	445.013
462.66	1	462.66
1090.28	1	1090.28
485.678	0.5	971.355
370.588	1	370.588
462.66	1	462.66
299.233	1	299.233
1103.32	1	1103.32
204.092	0.5	408.184
216.368	1	216.368
445.013	1	445.013
429.668	1	429.668
609.207	0.25	2436.83
359.079	1	359.079
411.253	1	411.253
327.621	1	327.621
343.734	1	343.734
483.376	1	483.376
527.877	1	527.877
508.696	0.5	1017.39
398.21	1	398.21
531.714	0.5	1063.43
484.91	0.5	969.821
721.995	1	721.995
360.614	1	360.614
441.176	0.5	882.353
445.013	1	445.013
530.946	1	530.946
1039.64	1	1039.64
219.437	2	109.719
247.826	0.5	495.652
483.376	1	483.376
454.22	0.5	908.44
418.159	1	418.159
324.552	2	162.276
725.064	1	725.064
352.941	1	352.941
505.627	1	505.627
505.627	1	505.627
395.908	1	395.908
255.499	1	255.499
616.88	1	616.88
446.547	1	446.547
359.079	1	359.079
446.547	1	446.547
342.199	1	342.199
418.159	1	418.159
1209.97	1	1209.97
865.473	1	865.473
363.683	1	363.683
565.473	1	565.473
395.908	1	395.908
277.749	1	277.749
405.115	1	405.115
359.079	1	359.079
247.826	1	247.826
326.087	1	326.087
298.465	1	298.465
331.458	1	331.458
461.893	0.5	923.785
483.376	1	483.376
230.179	1	230.179
525.575	1	525.575
721.995	1	721.995
383.632	1	383.632
356.01	1	356.01
214.834	1	214.834
410.486	1	410.486
454.987	0.5	909.974
382.864	0.5	765.729
642.967	1	642.967
409.719	1	409.719
342.199	1	342.199
326.087	1	326.087
606.138	1	606.138
176.471	1	176.471
667.519	0.5	1335.04
675.192	1	675.192
236.317	1	236.317
309.974	1	309.974
259.335	1	259.335
331.458	1	331.458
1044.25	0.5	2088.49
462.66	1	462.66
409.719	1	409.719
298.465	1	298.465
242.455	1	242.455
421.995	1	421.995
389.77	1	389.77
408.951	2	204.476
865.473	0.5	1730.95
356.01	1	356.01
202.558	1	202.558
273.913	1	273.913
540.921	1	540.921
524.041	1	524.041
377.494	1	377.494
1103.32	0.5	2206.65
212.532	0.5	425.064
470.332	1	470.332
624.552	1	624.552
526.343	1	526.343
259.335	1	259.335
610.742	1	610.742
865.473	2	432.737
236.317	1	236.317
454.22	1	454.22
418.159	1	418.159
352.941	0.5	705.882
865.473	1	865.473
377.494	2	188.747
178.005	1	178.005
411.253	0.5	822.506
443.478	1	443.478
690.537	1	690.537
405.115	1	405.115
446.547	1	446.547
850.895	1	850.895
250.128	1	250.128
207.161	1	207.161
409.719	1	409.719
1144.76	1	1144.76
492.583	0.5	985.166
505.627	0.5	1011.25
250.128	1	250.128
330.691	1	330.691
395.908	1	395.908
637.596	1	637.596
270.844	1	270.844
398.21	1	398.21
352.941	1	352.941
434.271	1	434.271
500.256	1	500.256
715.09	2	357.545
492.583	0.5	985.166
397.442	1	397.442
382.864	1	382.864
391.304	1	391.304
346.803	1	346.803
658.312	1	658.312
204.092	1	204.092
382.097	1	382.097
173.402	2	86.7008
326.087	1	326.087
359.079	1	359.079
306.905	1	306.905
704.348	0.5	1408.7
430.435	1	430.435
305.371	0.5	610.742
359.079	1	359.079
253.197	1	253.197
626.087	1	626.087
530.179	1	530.179
485.678	1	485.678
360.614	1	360.614
309.974	1	309.974
236.317	2	118.159
473.402	1	473.402
448.849	1	448.849
313.043	0.5	626.087
395.908	1	395.908
606.138	1	606.138
299.233	2	149.616
1184.65	0.5	2369.31
183.376	1	183.376
389.77	1	389.77
443.478	1	443.478
342.199	0.5	684.399
183.376	1	183.376
437.34	1	437.34
290.026	1	290.026
372.123	1	372.123
250.128	1	250.128
454.22	1	454.22
326.087	1	326.087
418.159	0.5	836.317
561.637	1	561.637
421.995	2	210.997
437.34	0.5	874.68
418.926	1	418.926
236.317	0.5	472.634
650.639	1	650.639
176.471	1	176.471
506.394	1	506.394
642.967	1	642.967
497.187	0.5	994.373
254.731	1	254.731
476.471	0.5	952.941
443.478	1	443.478
373.657	0.5	747.315
327.621	2	163.811
570.844	1	570.844
265.473	1	265.473
470.332	1	470.332
300.767	1	300.767
477.238	1	477.238
1044.25	1	1044.25
1209.97	0.5	2419.95
202.558	1	202.558
326.087	1	326.087
570.844	1	570.844
418.159	0.5	836.317
409.719	1	409.719
237.084	1	237.084
330.691	1	330.691
590.026	1	590.026
470.332	1	470.332
616.88	1	616.88
463.427	1	463.427
219.437	1	219.437
704.348	2	352.174
150.384	1	150.384
352.941	2	176.471
242.455	1	242.455
607.673	0.5	1215.35
333.76	1	333.76
330.691	1	330.691
159.591	1	159.591
373.657	1	373.657
391.304	1	391.304
348.338	0.5	696.675
236.317	0.5	472.634
236.317	1	236.317
242.455	1	242.455
214.834	1	214.834
614.578	1	614.578
612.276	1	612.276
506.394	1	506.394
286.957	1	286.957
478.772	1	478.772
524.041	1	524.041
540.921	1	540.921
228.645	1	228.645
295.396	1	295.396
371.355	2	185.678
1144.76	1	1144.76
270.844	2	135.422
405.115	1	405.115
251.662	1	251.662
398.21	0.5	796.419
681.33	1	681.33
173.402	0.5	346.803
176.471	2	88.2353
437.34	1	437.34
273.146	1	273.146
537.084	1	537.084
675.192	1	675.192
258.568	2	129.284
250.128	0.5	500.256
445.013	1	445.013
530.179	0.5	1060.36
1044.25	1	1044.25
530.946	1	530.946
250.128	1	250.128
537.084	1	537.084
178.005	1	178.005
470.332	1	470.332
286.957	1	286.957
342.199	1	342.199
360.614	1	360.614
463.427	1	463.427
178.005	1	178.005
250.128	1	250.128
326.087	1	326.087
443.478	0.5	886.957
434.271	0.5	868.542
150.384	1	150.384
598.465	1	598.465
294.629	1	294.629
527.877	1	527.877
443.478	0.5	886.957
202.558	1	202.558
461.893	1	461.893
473.402	1	473.402
436.573	0.5	873.146
497.187	1	497.187
176.471	1	176.471
570.844	1	570.844
650.639	1	650.639
609.207	1	609.207
560.87	1	560.87
253.197	1	253.197
173.402	1	173.402
530.946	1	530.946
476.471	0.5	952.941
346.803	1	346.803
300.767	1	300.767
454.987	1	454.987
483.376	0.5	966.752
250.128	1	250.128
865.473	1	865.473
395.908	1	395.908
530.179	0.5	1060.36
420.46	0.5	840.921
382.864	2	191.432
1144.76	1	1144.76
306.138	1	306.138
519.437	1	519.437
461.893	2	230.946
637.596	2	318.798
242.455	1	242.455
505.627	1	505.627
212.532	1	212.532
505.627	0.5	1011.25
614.578	1	614.578
212.532	1	212.532
231.714	1	231.714
534.015	0.5	1068.03
1039.64	1	1039.64
418.926	1	418.926
446.547	1	446.547
309.974	1	309.974
537.084	0.5	1074.17
434.271	1	434.271
306.138	1	306.138
150.384	0.5	300.767
436.573	1	436.573
342.199	1	342.199
211.765	1	211.765
352.941	1	352.941
607.673	1	607.673
531.714	1	531.714
250.128	1	250.128
231.714	0.5	463.427
473.402	1	473.402
173.402	1	173.402
443.478	1	443.478
270.844	1	270.844
492.583	2	246.292
277.749	0.5	555.499
446.547	1	446.547
434.271	0.5	868.542
331.458	1	331.458
375.192	0.5	750.384
255.499	1	255.499
658.312	1	658.312
478.772	1	478.772
348.338	1	348.338
306.138	1	306.138
470.332	1	470.332
300.767	1	300.767
411.253	0.5	822.506
360.614	1	360.614
524.041	1	524.041
253.197	1	253.197
370.588	1	370.588
445.013	1	445.013
561.637	1	561.637
445.013	1	445.013
544.757	1	544.757
590.026	1	590.026
508.696	1	508.696
525.575	0.5	1051.15
534.015	1	534.015
273.146	0.5	546.292
446.547	1	446.547
370.588	1	370.588
437.34	1	437.34
508.696	0.5	1017.39
341.432	1	341.432
372.123	1	372.123
294.629	1	294.629
877.749	0.5	1755.5
546.292	1	546.292
228.645	0.5	457.289
570.844	1	570.844
327.621	1	327.621
437.34	0.5	874.68
667.519	1	667.519
236.317	1	236.317
462.66	1	462.66
1209.97	1	1209.97
239.386	1	239.386
360.614	1	360.614
296.164	1	296.164
306.138	1	306.138
612.276	1	612.276
477.238	1	477.238
207.161	1	207.161
356.01	0.5	712.02
377.494	0.5	754.987
410.486	1	410.486
382.097	1	382.097
445.013	1	445.013
346.803	1	346.803
237.084	0.5	474.169
446.547	1	446.547
236.317	0.5	472.634
478.772	2	239.386
389.77	1	389.77
590.026	1	590.026
313.043	1	313.043
609.207	0.5	1218.41
524.041	1	524.041
470.332	0.5	940.665
371.355	1	371.355
178.005	1	178.005
500.256	1	500.256
437.34	1	437.34
546.292	0.5	1092.58
254.731	1	254.731
721.995	1	721.995
508.696	1	508.696
409.719	1	409.719
382.097	1	382.097
317.647	1	317.647
411.253	0.5	822.506
429.668	1	429.668
398.21	0.5	796.419
306.138	1	306.138
254.731	1	254.731
323.018	1	323.018
371.355	1	371.355
268.542	1	268.542
212.532	1	212.532
342.199	0.5	684.399
343.734	1	343.734
348.338	0.5	696.675
492.583	1	492.583
624.552	2	312.276
448.849	1	448.849
268.542	1	268.542
409.719	1	409.719
250.128	1	250.128
429.668	1	429.668
331.458	1	331.458
290.026	1	290.026
445.013	1	445.013
546.292	2	273.146
228.645	1	228.645
375.192	1	375.192
370.588	1	370.588
531.714	1	531.714
182.609	0.5	365.217
176.471	1	176.471
159.591	0.5	319.182
527.877	0.5	1055.75
228.645	1	228.645
327.621	1	327.621
290.026	1	290.026
323.785	1	323.785
651.407	1	651.407
689.77	1	689.77
418.159	1	418.159
540.921	1	540.921
150.384	1	150.384
398.21	1	398.21
306.138	1	306.138
847.826	0.5	1695.65
250.128	1	250.128
239.386	1	239.386
296.164	1	296.164
237.084	0.5	474.169
408.951	0.5	817.903
207.161	1	207.161
207.161	1	207.161
483.376	0.5	966.752
251.662	1	251.662
715.09	1	715.09
254.731	1	254.731
719.693	1	719.693
352.941	1	352.941
230.179	1	230.179
377.494	1	377.494
544.757	1	544.757
495.652	1	495.652
273.146	0.5	546.292
294.629	1	294.629
202.558	1	202.558
477.238	0.5	954.476
612.276	1	612.276
359.079	2	179.54
323.018	1	323.018
562.404	1	562.404
626.087	0.5	1252.17
306.905	1	306.905
598.465	1	598.465
470.332	1	470.332
446.547	1	446.547
458.824	1	458.824
360.614	1	360.614
865.473	1	865.473
216.368	0.5	432.737
187.98	1	187.98
150.384	0.5	300.767
197.187	1	197.187
236.317	0.5	472.634
197.187	1	197.187
247.826	1	247.826
356.01	1	356.01
418.159	1	418.159
230.179	0.5	460.358
826.343	0.5	1652.69
562.404	1	562.404
234.783	2	117.391
173.402	1	173.402
452.685	0.5	905.371
461.893	1	461.893
408.951	1	408.951
362.148	1	362.148
420.46	2	210.23
719.693	1	719.693
330.691	1	330.691
392.839	1	392.839
614.578	1	614.578
418.159	1	418.159
492.583	0.5	985.166
309.974	0.5	619.949
237.084	1	237.084
421.995	2	210.997
530.946	1	530.946
418.159	1	418.159
375.192	1	375.192
412.02	1	412.02
437.34	1	437.34
478.772	1	478.772
234.783	2	117.391
214.834	1	214.834
1039.64	1	1039.64
197.187	1	197.187
397.442	1	397.442
448.849	1	448.849
237.084	1	237.084
313.043	0.5	626.087
470.332	0.25	1881.33
392.839	1	392.839
500.256	1	500.256
650.639	1	650.639
234.783	0.5	469.565
359.079	1	359.079
637.596	1	637.596
477.238	1	477.238
382.864	1	382.864
327.621	1	327.621
317.647	1	317.647
1184.65	1	1184.65
236.317	1	236.317
327.621	1	327.621
478.772	1	478.772
477.238	1	477.238
1209.97	0.5	2419.95
356.01	1	356.01
343.734	1	343.734
377.494	0.5	754.987
614.578	0.5	1229.16
437.34	1	437.34
317.647	1	317.647
1144.76	1	1144.76
445.013	2	222.506
612.276	1	612.276
610.742	1	610.742
470.332	1	470.332
250.128	1	250.128
463.427	2	231.714
383.632	2	191.816
624.552	1	624.552
389.77	1	389.77
436.573	1	436.573
273.146	1	273.146
352.941	0.5	705.882
524.041	1	524.041
251.662	1	251.662
865.473	1	865.473
443.478	1	443.478
470.332	1	470.332
214.834	1	214.834
392.839	1	392.839
342.199	1	342.199
409.719	1	409.719
377.494	0.5	754.987
463.427	1	463.427
446.547	0.5	893.095
250.128	1	250.128
593.095	2	296.547
258.568	1	258.568
689.77	1	689.77
426.598	0.5	853.197
1209.97	0.5	2419.95
409.719	0.5	819.437
277.749	0.5	555.499
251.662	1	251.662
323.785	0.5	647.57
231.714	1	231.714
400.512	1	400.512
492.583	1	492.583
607.673	2	303.836
434.271	0.5	868.542
150.384	1	150.384
452.685	1	452.685
409.719	1	409.719
268.542	1	268.542
561.637	1	561.637
379.795	1	379.795
635.294	1	635.294
443.478	1	443.478
219.437	1	219.437
530.946	1	530.946
362.148	1	362.148
342.199	1	342.199
173.402	1	173.402
409.719	1	409.719
292.327	1	292.327
721.995	0.5	1443.99
377.494	1	377.494
300.767	1	300.767
273.146	0.5	546.292
624.552	1	624.552
540.921	1	540.921
1103.32	1	1103.32
483.376	0.5	966.752
1090.28	0.5	2180.56
642.967	1	642.967
598.465	1	598.465
463.427	1	463.427
421.995	1	421.995
491.049	1	491.049
230.179	2	115.09
505.627	1	505.627
485.678	1	485.678
342.199	1	342.199
415.09	0.5	830.179
150.384	1	150.384
637.596	1	637.596
681.33	1	681.33
178.005	1	178.005
359.079	0.5	718.159
454.22	1	454.22
382.864	1	382.864
216.368	1	216.368
635.294	2	317.647
398.21	1	398.21
326.087	1	326.087
502.558	2	251.279
1039.64	1	1039.64
590.026	0.5	1180.05
276.215	1	276.215
443.478	1	443.478
382.097	1	382.097
360.614	1	360.614
268.542	1	268.542
342.199	2	171.1
540.921	1	540.921
593.095	1	593.095
352.941	1	352.941
409.719	0.5	819.437
485.678	1	485.678
395.908	1	395.908
268.542	1	268.542
352.941	1	352.941
373.657	1	373.657
352.941	1	352.941
371.355	2	185.678
237.084	0.5	474.169
262.404	1	262.404
342.199	1	342.199
268.542	1	268.542
236.317	2	118.159
431.202	1	431.202
463.427	1	463.427
492.583	0.5	985.166
607.673	2	303.836
484.91	1	484.91
273.913	1	273.913
284.655	1	284.655
230.179	1	230.179
480.307	1	480.307
721.995	1	721.995
228.645	1	228.645
429.668	0.5	859.335
216.368	1	216.368
448.849	1	448.849
508.696	1	508.696
546.292	0.5	1092.58
298.465	1	298.465
675.192	1	675.192
278.517	1	278.517
343.734	1	343.734
360.614	1	360.614
650.639	1	650.639
356.01	1	356.01
530.179	0.5	1060.36
236.317	1	236.317
292.327	1	292.327
294.629	0.5	589.258
242.455	1	242.455
317.647	0.5	635.294
220.205	0.5	440.409
231.714	0.5	463.427
329.923	0.5	659.847
524.041	1	524.041
291.56	0.5	583.12
377.494	1	377.494
492.583	0.5	985.166
534.015	1	534.015
291.56	1	291.56
363.683	1	363.683
1090.28	1	1090.28
527.877	1	527.877
719.693	0.5	1439.39
298.465	1	298.465
546.292	1	546.292
214.834	1	214.834
637.596	0.5	1275.19
473.402	0.5	946.803
253.197	1	253.197
391.304	1	391.304
230.179	0.5	460.358
506.394	1	506.394
323.785	0.5	647.57
712.788	1	712.788
342.199	1	342.199
689.77	1	689.77
415.09	1	415.09
530.946	1	530.946
624.552	1	624.552
667.519	0.5	1335.04
159.591	1	159.591
211.765	1	211.765
461.893	0.5	923.785
421.995	0.5	843.99
445.013	1	445.013
624.552	0.25	2498.21
540.921	1	540.921
276.215	1	276.215
360.614	1	360.614
418.926	1	418.926
612.276	1	612.276
377.494	1	377.494
150.384	1	150.384
546.292	0.5	1092.58
454.22	2	227.11
530.179	1	530.179
626.087	1	626.087
253.197	1	253.197
408.951	0.5	817.903
397.442	1	397.442
277.749	1	277.749
300.767	1	300.767
408.184	2	204.092
250.128	1	250.128
397.442	1	397.442
356.01	1	356.01
327.621	0.5	655.243
242.455	1	242.455
500.256	1	500.256
239.386	0.5	478.772
395.908	0.5	791.816
377.494	1	377.494
478.772	1	478.772
329.923	1	329.923
624.552	1	624.552
286.957	1	286.957
230.179	2	115.09
317.647	0.5	635.294
470.332	1	470.332
331.458	1	331.458
418.159	2	209.079
250.128	1	250.128
526.343	1	526.343
356.01	0.5	712.02
877.749	0.5	1755.5
562.404	1	562.404
606.138	1	606.138
418.159	0.5	836.317
230.179	1	230.179
410.486	1	410.486
505.627	0.25	2022.51
298.465	0.5	596.931
546.292	1	546.292
255.499	1	255.499
411.253	1	411.253
251.662	1	251.662
492.583	2	246.292
477.238	2	238.619
400.512	1	400.512
443.478	1	443.478
546.292	1	546.292
327.621	1	327.621
254.731	0.5	509.463
497.187	1	497.187
530.946	0.5	1061.89
530.946	1	530.946
463.427	1	463.427
534.015	1	534.015
593.862	0.5	1187.72
330.691	1	330.691
1184.65	1	1184.65
258.568	1	258.568
176.471	1	176.471
410.486	1	410.486
408.184	1	408.184
277.749	1	277.749
637.596	1	637.596
211.765	1	211.765
377.494	1	377.494
561.637	1	561.637
356.01	1	356.01
658.312	1	658.312
593.862	1	593.862
485.678	1	485.678
342.199	1	342.199
270.844	1	270.844
531.714	1	531.714
526.343	0.5	1052.69
176.471	1	176.471
624.552	0.5	1249.1
495.652	1	495.652
370.588	1	370.588
397.442	0.5	794.885
360.614	0.5	721.228
363.683	1	363.683
309.974	1	309.974
667.519	1	667.519
253.197	0.5	506.394
236.317	0.5	472.634
342.199	1	342.199
598.465	1	598.465
612.276	1	612.276
182.609	1	182.609
250.128	1	250.128
612.276	1	612.276
382.097	1	382.097
637.596	2	318.798
508.696	1	508.696
327.621	1	327.621
294.629	1	294.629
228.645	1	228.645
524.041	1	524.041
277.749	1	277.749
370.588	2	185.294
478.772	0.5	957.545
434.271	1	434.271
1103.32	1	1103.32
624.552	1	624.552
540.921	1	540.921
473.402	1	473.402
309.974	1	309.974
689.77	1	689.77
306.905	1	306.905
690.537	0.5	1381.07
411.253	1	411.253
690.537	1	690.537
239.386	1	239.386
214.834	1	214.834
313.043	1	313.043
313.043	1	313.043
642.967	0.5	1285.93
204.092	0.5	408.184
616.88	1	616.88
377.494	1	377.494
236.317	1	236.317
284.655	1	284.655
278.517	1	278.517
421.995	1	421.995
250.128	0.5	500.256
183.376	1	183.376
329.923	1	329.923
531.714	2	265.857
448.849	0.5	897.698
470.332	1	470.332
408.951	1	408.951
624.552	0.5	1249.1
409.719	0.5	819.437
363.683	1	363.683
306.138	1	306.138
202.558	1	202.558
593.095	1	593.095
313.043	1	313.043
408.184	1	408.184
273.913	1	273.913
352.941	1	352.941
689.77	0.5	1379.54
395.908	2	197.954
667.519	1	667.519
624.552	1	624.552
675.192	0.5	1350.38
176.471	0.5	352.941
237.084	0.5	474.169
300.767	1	300.767
294.629	1	294.629
360.614	1	360.614
446.547	0.5	893.095
1144.76	0.5	2289.51
323.785	1	323.785
443.478	1	443.478
342.199	1	342.199
395.908	1	395.908
298.465	1	298.465
187.98	1	187.98
379.795	1	379.795
593.095	0.5	1186.19
664.45	1	664.45
497.187	1	497.187
865.473	1	865.473
250.128	1	250.128
1039.64	1	1039.64
228.645	0.5	457.289
306.905	1	306.905
253.197	1	253.197
346.036	1	346.036
382.097	2	191.049
234.783	1	234.783
478.772	0.5	957.545
544.757	1	544.757
1209.97	2	604.987
477.238	1	477.238
408.184	0.5	816.368
214.834	1	214.834
826.343	0.5	1652.69
341.432	1	341.432
273.146	1	273.146
411.253	1	411.253
331.458	1	331.458
211.765	0.5	423.529
850.895	1	850.895
544.757	2	272.379
323.785	1	323.785
483.376	0.25	1933.5
360.614	1	360.614
247.826	1	247.826
607.673	0.5	1215.35
359.079	1	359.079
642.967	1	642.967
409.719	1	409.719
524.041	1	524.041
524.041	1	524.041
352.941	1	352.941
258.568	1	258.568
476.471	0.5	952.941
324.552	1	324.552
250.128	2	125.064
497.187	1	497.187
296.164	1	296.164
[truncated: 18,001 more rows]

## Sheet: SIM3 calculated AUCtoMIC
Rand AUC	RAND MIC	Calc AUC:MIC
492.583	1	492.583
270.844	2	135.422
253.197	1	253.197
462.66	0.5	925.32
219.437	1	219.437
234.783	1	234.783
477.238	1	477.238
411.253	1	411.253
359.079	1	359.079
624.552	1	624.552
247.826	1	247.826
236.317	1	236.317
214.834	1	214.834
719.693	1	719.693
500.256	0.5	1000.51
664.45	1	664.45
265.473	1	265.473
476.471	1	476.471
236.317	1	236.317
606.138	1	606.138
560.87	0.5	1121.74
480.307	0.5	960.614
826.343	1	826.343
408.951	1	408.951
445.013	1	445.013
443.478	1	443.478
480.307	1	480.307
373.657	1	373.657
418.159	0.5	836.317
442.711	0.5	885.422
250.128	2	125.064
326.087	1	326.087
392.839	1	392.839
255.499	0.5	510.997
1044.25	0.5	2088.49
363.683	1	363.683
211.765	1	211.765
847.826	0.5	1695.65
519.437	2	259.719
343.734	1	343.734
382.097	0.5	764.194
505.627	1	505.627
309.974	1	309.974
651.407	1	651.407
667.519	1	667.519
483.376	1	483.376
265.473	1	265.473
500.256	1	500.256
505.627	1	505.627
359.079	1	359.079
296.164	2	148.082
216.368	1	216.368
1090.28	1	1090.28
183.376	1	183.376
664.45	1	664.45
637.596	0.5	1275.19
331.458	1	331.458
391.304	1	391.304
443.478	4	110.87
624.552	1	624.552
262.404	1	262.404
544.757	1	544.757
454.22	0.5	908.44
525.575	1	525.575
519.437	1	519.437
150.384	1	150.384
323.018	1	323.018
284.655	1	284.655
562.404	2	281.202
642.967	2	321.483
446.547	1	446.547
519.437	2	259.719
637.596	1	637.596
610.742	1	610.742
1209.97	0.5	2419.95
342.199	1	342.199
607.673	1	607.673
300.767	0.5	601.535
445.013	1	445.013
265.473	1	265.473
377.494	1	377.494
443.478	1	443.478
251.662	1	251.662
212.532	0.5	425.064
291.56	1	291.56
187.212	0.5	374.425
721.995	0.5	1443.99
370.588	1	370.588
562.404	1	562.404
363.683	1	363.683
463.427	1	463.427
273.913	1	273.913
495.652	1	495.652
624.552	0.5	1249.1
348.338	1	348.338
526.343	1	526.343
204.092	1	204.092
317.647	1	317.647
182.609	1	182.609
484.91	0.5	969.821
395.908	0.25	1583.63
1184.65	1	1184.65
346.036	1	346.036
276.215	1	276.215
569.309	0.5	1138.62
360.614	1	360.614
420.46	1	420.46
159.591	1	159.591
470.332	1	470.332
476.471	1	476.471
389.77	1	389.77
624.552	1	624.552
270.844	1	270.844
477.238	0.5	954.476
331.458	1	331.458
296.164	0.5	592.327
452.685	1	452.685
255.499	0.5	510.997
197.187	1	197.187
445.013	1	445.013
477.238	1	477.238
397.442	1	397.442
383.632	1	383.632
377.494	1	377.494
463.427	1	463.427
436.573	2	218.286
658.312	2	329.156
202.558	1	202.558
214.834	1	214.834
635.294	1	635.294
418.926	1	418.926
270.844	1	270.844
251.662	1	251.662
519.437	0.5	1038.87
285.422	0.25	1141.69
265.473	1	265.473
372.123	0.5	744.246
382.864	0.5	765.729
420.46	1	420.46
565.473	1	565.473
277.749	1	277.749
305.371	0.5	610.742
570.844	1	570.844
290.026	0.5	580.051
231.714	1	231.714
352.941	1	352.941
421.995	1	421.995
593.862	1	593.862
323.018	0.5	646.036
1044.25	1	1044.25
452.685	0.5	905.371
219.437	1	219.437
405.115	0.5	810.23
306.905	1	306.905
377.494	1	377.494
371.355	1	371.355
546.292	1	546.292
317.647	1	317.647
392.839	2	196.419
202.558	1	202.558
495.652	1	495.652
183.376	1	183.376
300.767	1	300.767
173.402	1	173.402
491.049	0.5	982.097
327.621	0.5	655.243
483.376	1	483.376
1184.65	0.5	2369.31
483.376	1	483.376
324.552	1	324.552
565.473	0.5	1130.95
219.437	1	219.437
546.292	1	546.292
360.614	1	360.614
411.253	1	411.253
454.987	1	454.987
483.376	1	483.376
443.478	1	443.478
212.532	0.5	425.064
300.767	1	300.767
216.368	1	216.368
360.614	1	360.614
461.893	1	461.893
182.609	1	182.609
237.084	0.5	474.169
290.026	0.5	580.051
379.795	0.5	759.591
473.402	1	473.402
540.921	0.5	1081.84
352.941	0.5	705.882
499.488	1	499.488
418.159	1	418.159
1209.97	1	1209.97
448.849	1	448.849
290.026	1	290.026
561.637	1	561.637
477.238	1	477.238
342.199	1	342.199
415.09	1	415.09
270.844	1	270.844
216.368	1	216.368
505.627	1	505.627
389.77	1	389.77
382.864	1	382.864
418.159	1	418.159
216.368	1	216.368
373.657	1	373.657
254.731	1	254.731
362.148	1	362.148
212.532	1	212.532
323.018	0.5	646.036
418.159	1	418.159
540.921	1	540.921
534.015	2	267.008
442.711	1	442.711
546.292	1	546.292
359.079	1	359.079
526.343	1	526.343
306.138	1	306.138
343.734	0.5	687.468
480.307	0.5	960.614
497.187	1	497.187
491.049	1	491.049
286.957	1	286.957
593.095	2	296.547
324.552	0.5	649.105
409.719	1	409.719
397.442	1	397.442
525.575	1	525.575
624.552	1	624.552
298.465	1	298.465
664.45	1	664.45
476.471	1	476.471
480.307	0.5	960.614
296.164	1	296.164
343.734	1	343.734
492.583	1	492.583
324.552	1	324.552
531.714	0.5	1063.43
614.578	1	614.578
635.294	1	635.294
712.788	0.5	1425.58
408.951	1	408.951
593.862	1	593.862
247.826	1	247.826
443.478	1	443.478
346.036	1	346.036
327.621	1	327.621
624.552	0.5	1249.1
1039.64	0.5	2079.28
348.338	1	348.338
446.547	1	446.547
626.087	1	626.087
524.041	1	524.041
637.596	1	637.596
360.614	1	360.614
389.77	1	389.77
454.22	0.5	908.44
473.402	1	473.402
409.719	1	409.719
370.588	1	370.588
651.407	1	651.407
675.192	1	675.192
197.187	1	197.187
530.179	0.5	1060.36
305.371	1	305.371
204.092	1	204.092
483.376	0.5	966.752
409.719	1	409.719
342.199	0.5	684.399
497.187	0.5	994.373
418.159	0.5	836.317
650.639	0.5	1301.28
392.839	1	392.839
352.941	1	352.941
497.187	1	497.187
254.731	1	254.731
598.465	0.5	1196.93
211.765	1	211.765
236.317	1	236.317
461.893	1	461.893
409.719	1	409.719
197.187	1	197.187
485.678	1	485.678
306.138	1	306.138
540.921	1	540.921
491.049	0.5	982.097
719.693	1	719.693
341.432	1	341.432
258.568	0.5	517.136
524.041	0.5	1048.08
431.202	1	431.202
346.036	1	346.036
371.355	1	371.355
391.304	1	391.304
546.292	0.5	1092.58
667.519	2	333.76
211.765	1	211.765
443.478	1	443.478
530.946	0.5	1061.89
454.22	1	454.22
524.041	0.5	1048.08
214.834	1	214.834
342.199	1	342.199
343.734	1	343.734
400.512	1	400.512
609.207	0.5	1218.41
476.471	1	476.471
626.087	1	626.087
253.197	0.5	506.394
508.696	1	508.696
285.422	1	285.422
1090.28	1	1090.28
259.335	1	259.335
258.568	1	258.568
540.921	1	540.921
850.895	1	850.895
360.614	1	360.614
637.596	2	318.798
187.212	0.5	374.425
370.588	1	370.588
445.013	1	445.013
400.512	0.5	801.023
477.238	1	477.238
569.309	1	569.309
329.923	1	329.923
470.332	1	470.332
400.512	0.5	801.023
313.043	1	313.043
454.987	0.5	909.974
183.376	1	183.376
442.711	1	442.711
317.647	1	317.647
395.908	0.5	791.816
309.974	0.5	619.949
426.598	1	426.598
607.673	1	607.673
470.332	1	470.332
476.471	1	476.471
306.905	1	306.905
454.22	1	454.22
561.637	1	561.637
437.34	1	437.34
612.276	1	612.276
392.839	0.5	785.678
421.995	1	421.995
418.159	0.5	836.317
253.197	1	253.197
324.552	1	324.552
451.918	0.5	903.836
360.614	0.5	721.228
342.199	1	342.199
462.66	0.5	925.32
296.164	0.5	592.327
356.01	1	356.01
500.256	1	500.256
524.041	1	524.041
470.332	1	470.332
725.064	1	725.064
299.233	1	299.233
262.404	1	262.404
624.552	0.5	1249.1
253.197	1	253.197
445.013	1	445.013
491.049	0.5	982.097
500.256	1	500.256
418.159	1	418.159
650.639	0.5	1301.28
826.343	0.5	1652.69
689.77	0.5	1379.54
306.905	2	153.453
458.824	1	458.824
197.187	1	197.187
505.627	1	505.627
534.015	0.5	1068.03
273.913	1	273.913
463.427	1	463.427
454.987	1	454.987
405.115	2	202.558
250.128	1	250.128
211.765	1	211.765
262.404	0.5	524.808
410.486	2	205.243
593.862	2	296.931
650.639	1	650.639
247.826	1	247.826
343.734	1	343.734
295.396	1	295.396
562.404	0.5	1124.81
360.614	1	360.614
561.637	1	561.637
478.772	1	478.772
359.079	1	359.079
398.21	1	398.21
220.205	1	220.205
544.757	0.5	1089.51
412.02	1	412.02
531.714	0.5	1063.43
262.404	1	262.404
463.427	1	463.427
391.304	0.5	782.609
262.404	0.5	524.808
441.176	2	220.588
204.092	1	204.092
342.199	1	342.199
398.21	1	398.21
624.552	1	624.552
865.473	1	865.473
478.772	1	478.772
230.179	1	230.179
704.348	0.5	1408.7
372.123	0.5	744.246
285.422	1	285.422
609.207	0.5	1218.41
306.138	1	306.138
492.583	0.5	985.166
400.512	1	400.512
477.238	1	477.238
346.803	1	346.803
183.376	0.5	366.752
463.427	1	463.427
470.332	1	470.332
348.338	1	348.338
197.187	1	197.187
253.197	0.5	506.394
313.043	1	313.043
352.941	0.5	705.882
704.348	2	352.174
725.064	1	725.064
395.908	1	395.908
1184.65	1	1184.65
527.877	0.5	1055.75
606.138	1	606.138
546.292	1	546.292
397.442	0.5	794.885
530.179	1	530.179
400.512	1	400.512
327.621	1	327.621
1090.28	1	1090.28
377.494	0.5	754.987
408.951	1	408.951
531.714	1	531.714
637.596	1	637.596
296.164	0.5	592.327
187.212	1	187.212
610.742	0.5	1221.48
265.473	1	265.473
405.115	1	405.115
598.465	1	598.465
395.908	1	395.908
616.88	1	616.88
484.91	1	484.91
483.376	1	483.376
187.212	0.5	374.425
429.668	2	214.834
409.719	0.5	819.437
178.005	1	178.005
285.422	1	285.422
173.402	1	173.402
300.767	1	300.767
178.005	1	178.005
296.164	1	296.164
409.719	1	409.719
313.043	1	313.043
826.343	0.5	1652.69
1144.76	1	1144.76
211.765	1	211.765
1103.32	0.5	2206.65
395.908	1	395.908
296.164	0.5	592.327
721.995	1	721.995
877.749	1	877.749
570.844	1	570.844
537.084	1	537.084
392.839	1	392.839
650.639	1	650.639
530.179	0.5	1060.36
270.844	0.5	541.688
377.494	1	377.494
506.394	1	506.394
431.202	0.5	862.404
598.465	1	598.465
650.639	0.5	1301.28
262.404	0.5	524.808
231.714	1	231.714
443.478	1	443.478
397.442	1	397.442
508.696	1	508.696
865.473	0.5	1730.95
431.202	1	431.202
502.558	1	502.558
565.473	1	565.473
443.478	1	443.478
329.923	1	329.923
667.519	0.5	1335.04
418.926	1	418.926
392.839	1	392.839
847.826	1	847.826
409.719	0.5	819.437
299.233	1	299.233
363.683	0.25	1454.73
499.488	1	499.488
505.627	1	505.627
426.598	1	426.598
187.212	1	187.212
373.657	0.5	747.315
561.637	1	561.637
262.404	1	262.404
183.376	1	183.376
382.097	1	382.097
431.202	0.5	862.404
607.673	1	607.673
612.276	1	612.276
296.164	0.5	592.327
495.652	1	495.652
356.01	0.5	712.02
540.921	1	540.921
877.749	1	877.749
614.578	0.5	1229.16
524.041	1	524.041
398.21	1	398.21
437.34	1	437.34
1090.28	1	1090.28
485.678	1	485.678
359.079	1	359.079
451.918	1	451.918
524.041	1	524.041
236.317	1	236.317
242.455	1	242.455
429.668	0.25	1718.67
237.084	1	237.084
343.734	1	343.734
658.312	2	329.156
265.473	1	265.473
250.128	1	250.128
500.256	1	500.256
495.652	0.5	991.304
317.647	1	317.647
614.578	1	614.578
531.714	1	531.714
247.826	1	247.826
470.332	1	470.332
295.396	1	295.396
593.862	1	593.862
150.384	1	150.384
234.783	1	234.783
524.041	0.5	1048.08
370.588	1	370.588
219.437	1	219.437
485.678	0.5	971.355
418.159	1	418.159
454.22	1	454.22
231.714	1	231.714
470.332	1	470.332
544.757	0.5	1089.51
268.542	0.25	1074.17
183.376	1	183.376
250.128	0.5	500.256
480.307	1	480.307
614.578	1	614.578
377.494	1	377.494
526.343	0.5	1052.69
477.238	1	477.238
187.212	0.5	374.425
519.437	1	519.437
228.645	1	228.645
309.974	1	309.974
273.146	1	273.146
689.77	1	689.77
624.552	1	624.552
624.552	1	624.552
495.652	1	495.652
254.731	0.5	509.463
277.749	0.5	555.499
230.179	1	230.179
437.34	0.5	874.68
454.987	0.5	909.974
452.685	1	452.685
650.639	1	650.639
485.678	1	485.678
409.719	1	409.719
259.335	1	259.335
370.588	1	370.588
202.558	0.5	405.115
300.767	1	300.767
323.785	0.5	647.57
382.864	1	382.864
531.714	1	531.714
207.161	1	207.161
478.772	0.5	957.545
483.376	1	483.376
434.271	1	434.271
309.974	1	309.974
253.197	1	253.197
247.826	1	247.826
508.696	1	508.696
379.795	1	379.795
254.731	1	254.731
159.591	0.5	319.182
1209.97	1	1209.97
642.967	1	642.967
492.583	1	492.583
286.957	1	286.957
537.084	1	537.084
359.079	0.5	718.159
658.312	1	658.312
850.895	1	850.895
352.941	1	352.941
598.465	1	598.465
395.908	1	395.908
392.839	1	392.839
363.683	0.5	727.366
476.471	0.5	952.941
606.138	1	606.138
305.371	2	152.685
300.767	2	150.384
480.307	1	480.307
847.826	1	847.826
197.187	1	197.187
356.01	1	356.01
470.332	1	470.332
405.115	1	405.115
530.179	1	530.179
242.455	1	242.455
182.609	2	91.3043
598.465	0.5	1196.93
327.621	1	327.621
259.335	1	259.335
637.596	1	637.596
236.317	1	236.317
409.719	1	409.719
359.079	0.5	718.159
408.184	0.5	816.368
204.092	1	204.092
300.767	1	300.767
690.537	1	690.537
609.207	1	609.207
296.164	2	148.082
348.338	1	348.338
216.368	1	216.368
526.343	1	526.343
642.967	1	642.967
323.785	1	323.785
505.627	1	505.627
650.639	0.5	1301.28
418.926	2	209.463
327.621	1	327.621
247.826	1	247.826
220.205	1	220.205
352.941	1	352.941
258.568	1	258.568
389.77	1	389.77
626.087	0.5	1252.17
305.371	2	152.685
214.834	1	214.834
877.749	1	877.749
850.895	1	850.895
377.494	1	377.494
220.205	1	220.205
436.573	1	436.573
291.56	1	291.56
331.458	1	331.458
877.749	0.5	1755.5
270.844	1	270.844
530.946	0.5	1061.89
562.404	1	562.404
363.683	1	363.683
295.396	0.5	590.793
546.292	1	546.292
609.207	1	609.207
1184.65	0.5	2369.31
273.146	0.5	546.292
220.205	1	220.205
505.627	1	505.627
1039.64	1	1039.64
491.049	1	491.049
296.164	0.5	592.327
530.946	1	530.946
452.685	0.5	905.371
442.711	1	442.711
333.76	1	333.76
1039.64	1	1039.64
524.041	1	524.041
1144.76	1	1144.76
342.199	1	342.199
211.765	1	211.765
197.187	1	197.187
430.435	1	430.435
480.307	1	480.307
719.693	1	719.693
373.657	1	373.657
650.639	1	650.639
327.621	1	327.621
400.512	1	400.512
443.478	1	443.478
187.212	0.5	374.425
508.696	0.5	1017.39
478.772	1	478.772
470.332	1	470.332
372.123	1	372.123
1039.64	1	1039.64
230.179	1	230.179
537.084	1	537.084
331.458	0.5	662.916
454.22	0.5	908.44
1144.76	1	1144.76
429.668	1	429.668
436.573	1	436.573
352.941	1	352.941
426.598	1	426.598
342.199	1	342.199
327.621	1	327.621
207.161	1	207.161
478.772	1	478.772
395.908	1	395.908
502.558	1	502.558
359.079	1	359.079
285.422	1	285.422
635.294	1	635.294
176.471	1	176.471
540.921	1	540.921
534.015	1	534.015
612.276	1	612.276
502.558	1	502.558
251.662	1	251.662
491.049	1	491.049
570.844	0.5	1141.69
204.092	1	204.092
273.913	1	273.913
346.803	2	173.402
296.164	1	296.164
420.46	1	420.46
276.215	1	276.215
624.552	1	624.552
299.233	0.5	598.465
637.596	1	637.596
461.893	1	461.893
470.332	1	470.332
251.662	1	251.662
443.478	0.5	886.957
546.292	1	546.292
483.376	1	483.376
352.941	1	352.941
540.921	1	540.921
431.202	1	431.202
247.826	1	247.826
540.921	1	540.921
250.128	1	250.128
341.432	1	341.432
470.332	1	470.332
326.087	0.5	652.174
495.652	1	495.652
1044.25	1	1044.25
446.547	1	446.547
268.542	1	268.542
352.941	1	352.941
346.803	1	346.803
609.207	0.5	1218.41
462.66	0.5	925.32
377.494	1	377.494
721.995	0.5	1443.99
441.176	0.5	882.353
443.478	1	443.478
635.294	1	635.294
544.757	1	544.757
292.327	1	292.327
609.207	1	609.207
446.547	1	446.547
826.343	1	826.343
569.309	0.5	1138.62
524.041	0.5	1048.08
544.757	1	544.757
445.013	2	222.506
317.647	1	317.647
546.292	1	546.292
187.98	0.5	375.959
635.294	1	635.294
721.995	1	721.995
306.138	0.5	612.276
560.87	1	560.87
525.575	1	525.575
375.192	1	375.192
1090.28	1	1090.28
359.079	1	359.079
463.427	1	463.427
259.335	1	259.335
405.115	1	405.115
324.552	1	324.552
560.87	1	560.87
360.614	1	360.614
609.207	1	609.207
278.517	1	278.517
442.711	1	442.711
300.767	0.5	601.535
519.437	1	519.437
237.084	1	237.084
306.138	0.5	612.276
441.176	1	441.176
395.908	1	395.908
635.294	1	635.294
847.826	0.5	1695.65
273.913	1	273.913
290.026	1	290.026
346.036	0.5	692.072
342.199	1	342.199
253.197	1	253.197
850.895	1	850.895
470.332	0.5	940.665
626.087	0.5	1252.17
445.013	1	445.013
276.215	0.5	552.43
258.568	2	129.284
446.547	0.5	893.095
284.655	0.5	569.309
397.442	1	397.442
377.494	1	377.494
253.197	1	253.197
400.512	1	400.512
590.026	1	590.026
658.312	0.5	1316.62
363.683	0.5	727.366
237.084	1	237.084
317.647	0.5	635.294
436.573	0.5	873.146
525.575	0.5	1051.15
458.824	0.5	917.647
352.941	1	352.941
360.614	1	360.614
258.568	1	258.568
500.256	1	500.256
285.422	1	285.422
410.486	1	410.486
202.558	1	202.558
546.292	1	546.292
377.494	1	377.494
590.026	1	590.026
675.192	1	675.192
1039.64	1	1039.64
286.957	1	286.957
441.176	1	441.176
242.455	1	242.455
305.371	1	305.371
590.026	1	590.026
562.404	1	562.404
593.095	1	593.095
285.422	1	285.422
409.719	0.5	819.437
458.824	1	458.824
173.402	1	173.402
176.471	1	176.471
420.46	1	420.46
352.941	1	352.941
443.478	1	443.478
250.128	1	250.128
442.711	0.5	885.422
642.967	2	321.483
323.785	0.5	647.57
230.179	1	230.179
392.839	1	392.839
452.685	1	452.685
326.087	1	326.087
1044.25	1	1044.25
712.788	1	712.788
537.084	0.5	1074.17
317.647	1	317.647
704.348	0.5	1408.7
570.844	1	570.844
483.376	1	483.376
409.719	0.5	819.437
635.294	1	635.294
483.376	1	483.376
290.026	0.5	580.051
1044.25	1	1044.25
309.974	1	309.974
500.256	1	500.256
372.123	0.5	744.246
690.537	0.5	1381.07
1090.28	2	545.141
704.348	1	704.348
362.148	0.5	724.297
1209.97	1	1209.97
473.402	1	473.402
721.995	1	721.995
278.517	1	278.517
437.34	1	437.34
725.064	1	725.064
324.552	1	324.552
426.598	0.5	853.197
392.839	1	392.839
448.849	1	448.849
291.56	0.5	583.12
470.332	1	470.332
477.238	1	477.238
593.862	0.5	1187.72
519.437	1	519.437
360.614	0.5	721.228
675.192	0.5	1350.38
277.749	2	138.875
448.849	1	448.849
635.294	0.5	1270.59
826.343	1	826.343
348.338	1	348.338
306.905	1	306.905
421.995	1	421.995
607.673	1	607.673
324.552	1	324.552
159.591	2	79.7954
409.719	1	409.719
377.494	1	377.494
306.138	2	153.069
624.552	1	624.552
412.02	1	412.02
323.785	0.5	647.57
237.084	1	237.084
476.471	0.5	952.941
284.655	1	284.655
877.749	2	438.875
598.465	1	598.465
285.422	1	285.422
327.621	1	327.621
204.092	1	204.092
485.678	0.5	971.355
176.471	1	176.471
461.893	1	461.893
1039.64	1	1039.64
346.036	0.5	692.072
593.862	1	593.862
410.486	1	410.486
392.839	1	392.839
635.294	1	635.294
236.317	2	118.159
317.647	0.5	635.294
305.371	0.5	610.742
473.402	0.5	946.803
865.473	0.5	1730.95
437.34	1	437.34
362.148	1	362.148
454.987	0.5	909.974
290.026	1	290.026
234.783	0.5	469.565
395.908	0.5	791.816
477.238	1	477.238
624.552	1	624.552
178.005	0.5	356.01
565.473	1	565.473
250.128	0.5	500.256
359.079	1	359.079
360.614	0.5	721.228
462.66	1	462.66
250.128	1	250.128
207.161	0.5	414.322
212.532	0.5	425.064
356.01	1	356.01
182.609	0.5	365.217
624.552	1	624.552
445.013	1	445.013
300.767	1	300.767
247.826	0.5	495.652
296.164	0.5	592.327
400.512	1	400.512
499.488	1	499.488
412.02	1	412.02
477.238	1	477.238
531.714	1	531.714
285.422	1	285.422
610.742	1	610.742
230.179	1	230.179
251.662	1	251.662
371.355	1	371.355
300.767	2	150.384
375.192	0.5	750.384
284.655	0.5	569.309
445.013	1	445.013
295.396	1	295.396
426.598	1	426.598
434.271	1	434.271
483.376	1	483.376
420.46	1	420.46
292.327	1	292.327
371.355	1	371.355
247.826	1	247.826
452.685	1	452.685
418.926	1	418.926
290.026	0.5	580.051
850.895	1	850.895
397.442	0.5	794.885
418.926	1	418.926
183.376	1	183.376
593.862	0.5	1187.72
202.558	1	202.558
305.371	1	305.371
352.941	1	352.941
370.588	1	370.588
470.332	0.5	940.665
382.864	2	191.432
278.517	1	278.517
197.187	1	197.187
298.465	2	149.233
294.629	1	294.629
343.734	1	343.734
544.757	1	544.757
463.427	1	463.427
442.711	0.25	1770.84
483.376	2	241.688
470.332	0.5	940.665
346.036	1	346.036
352.941	1	352.941
323.785	0.5	647.57
348.338	1	348.338
420.46	0.5	840.921
681.33	1	681.33
352.941	1	352.941
524.041	1	524.041
251.662	0.5	503.325
565.473	0.5	1130.95
689.77	0.5	1379.54
313.043	1	313.043
1039.64	1	1039.64
299.233	1	299.233
448.849	0.25	1795.4
712.788	1	712.788
590.026	0.5	1180.05
220.205	1	220.205
306.905	1	306.905
426.598	1	426.598
430.435	2	215.217
259.335	1	259.335
395.908	0.5	791.816
236.317	0.5	472.634
704.348	1	704.348
540.921	1	540.921
348.338	1	348.338
865.473	1	865.473
593.095	2	296.547
420.46	1	420.46
392.839	1	392.839
570.844	1	570.844
212.532	1	212.532
299.233	1	299.233
408.951	1	408.951
377.494	1	377.494
408.951	1	408.951
445.013	1	445.013
476.471	1	476.471
306.138	1	306.138
250.128	1	250.128
610.742	1	610.742
454.987	2	227.494
524.041	1	524.041
187.212	1	187.212
865.473	1	865.473
377.494	2	188.747
202.558	0.5	405.115
346.036	1	346.036
500.256	2	250.128
865.473	2	432.737
382.864	1	382.864
360.614	1	360.614
360.614	0.5	721.228
397.442	1	397.442
847.826	0.5	1695.65
371.355	2	185.678
610.742	1	610.742
519.437	1	519.437
415.09	1	415.09
1090.28	1	1090.28
236.317	1	236.317
415.09	1	415.09
658.312	0.5	1316.62
371.355	1	371.355
616.88	1	616.88
372.123	1	372.123
409.719	1	409.719
624.552	1	624.552
476.471	2	238.235
458.824	1	458.824
298.465	2	149.233
1144.76	1	1144.76
483.376	1	483.376
442.711	2	221.355
446.547	2	223.274
637.596	1	637.596
590.026	1	590.026
324.552	0.5	649.105
382.097	1	382.097
719.693	1	719.693
405.115	1	405.115
247.826	1	247.826
373.657	0.5	747.315
383.632	1	383.632
370.588	1	370.588
278.517	1	278.517
865.473	0.5	1730.95
500.256	1	500.256
526.343	1	526.343
418.926	1	418.926
593.095	0.5	1186.19
342.199	1	342.199
346.036	1	346.036
259.335	0.5	518.67
330.691	1	330.691
370.588	1	370.588
242.455	1	242.455
343.734	1	343.734
207.161	0.5	414.322
250.128	1	250.128
317.647	1	317.647
593.862	1	593.862
285.422	0.5	570.844
389.77	1	389.77
454.987	1	454.987
409.719	1	409.719
291.56	1	291.56
298.465	1	298.465
327.621	1	327.621
187.212	1	187.212
382.097	1	382.097
329.923	1	329.923
658.312	1	658.312
410.486	1	410.486
610.742	1	610.742
478.772	1	478.772
458.824	1	458.824
441.176	1	441.176
327.621	1	327.621
478.772	1	478.772
370.588	1	370.588
317.647	1	317.647
1209.97	0.5	2419.95
502.558	1	502.558
426.598	1	426.598
658.312	1	658.312
178.005	1	178.005
236.317	1	236.317
327.621	1	327.621
258.568	1	258.568
525.575	1	525.575
343.734	1	343.734
483.376	1	483.376
725.064	2	362.532
202.558	1	202.558
421.995	0.5	843.99
306.138	1	306.138
409.719	1	409.719
477.238	1	477.238
446.547	1	446.547
220.205	0.5	440.409
317.647	0.5	635.294
296.164	1	296.164
300.767	2	150.384
395.908	1	395.908
454.987	1	454.987
689.77	1	689.77
253.197	2	126.598
362.148	1	362.148
658.312	1	658.312
291.56	1	291.56
1144.76	1	1144.76
612.276	1	612.276
299.233	1	299.233
508.696	1	508.696
421.995	1	421.995
562.404	1	562.404
411.253	1	411.253
452.685	1	452.685
247.826	1	247.826
182.609	1	182.609
616.88	2	308.44
719.693	0.5	1439.39
207.161	0.5	414.322
525.575	1	525.575
546.292	1	546.292
323.018	1	323.018
379.795	1	379.795
327.621	1	327.621
228.645	1	228.645
247.826	1	247.826
391.304	1	391.304
610.742	1	610.742
273.146	1	273.146
826.343	1	826.343
150.384	1	150.384
437.34	1	437.34
598.465	1	598.465
395.908	1	395.908
540.921	0.5	1081.84
231.714	1	231.714
178.005	1	178.005
445.013	1	445.013
570.844	1	570.844
412.02	1	412.02
392.839	1	392.839
182.609	1	182.609
454.987	1	454.987
624.552	1	624.552
452.685	0.5	905.371
445.013	1	445.013
182.609	1	182.609
448.849	1	448.849
483.376	1	483.376
454.22	1	454.22
231.714	0.5	463.427
445.013	0.5	890.026
865.473	1	865.473
610.742	0.5	1221.48
409.719	1	409.719
483.376	1	483.376
445.013	1	445.013
258.568	1	258.568
508.696	1	508.696
250.128	1	250.128
445.013	1	445.013
877.749	1	877.749
359.079	1	359.079
483.376	1	483.376
392.839	1	392.839
500.256	0.5	1000.51
505.627	1	505.627
220.205	1	220.205
220.205	0.5	440.409
537.084	1	537.084
389.77	1	389.77
327.621	1	327.621
409.719	1	409.719
258.568	1	258.568
379.795	1	379.795
569.309	1	569.309
451.918	0.12	3765.98
362.148	1	362.148
247.826	0.5	495.652
418.926	1	418.926
664.45	1	664.45
635.294	1	635.294
327.621	1	327.621
436.573	1	436.573
506.394	1	506.394
309.974	1	309.974
569.309	1	569.309
360.614	1	360.614
342.199	1	342.199
375.192	1	375.192
624.552	1	624.552
544.757	1	544.757
505.627	1	505.627
524.041	1	524.041
395.908	1	395.908
379.795	0.5	759.591
324.552	1	324.552
590.026	1	590.026
346.036	1	346.036
290.026	0.5	580.051
400.512	1	400.512
176.471	1	176.471
395.908	1	395.908
462.66	1	462.66
704.348	2	352.174
268.542	1	268.542
247.826	1	247.826
220.205	1	220.205
204.092	2	102.046
610.742	1	610.742
295.396	1	295.396
342.199	1	342.199
530.179	0.5	1060.36
704.348	1	704.348
478.772	1	478.772
530.946	1	530.946
546.292	1	546.292
461.893	1	461.893
491.049	1	491.049
286.957	1	286.957
445.013	1	445.013
451.918	1	451.918
219.437	1	219.437
377.494	1	377.494
1044.25	1	1044.25
296.164	1	296.164
418.926	1	418.926
675.192	1	675.192
865.473	0.5	1730.95
292.327	1	292.327
331.458	1	331.458
610.742	1	610.742
292.327	0.5	584.655
637.596	1	637.596
330.691	1	330.691
445.013	0.5	890.026
219.437	1	219.437
242.455	1	242.455
624.552	1	624.552
502.558	1	502.558
409.719	1	409.719
207.161	1	207.161
614.578	1	614.578
461.893	1	461.893
451.918	0.5	903.836
230.179	1	230.179
445.013	1	445.013
562.404	0.5	1124.81
250.128	0.5	500.256
508.696	1	508.696
306.905	1	306.905
530.946	1	530.946
1144.76	0.5	2289.51
412.02	0.5	824.041
236.317	1	236.317
689.77	1	689.77
204.092	1	204.092
377.494	0.5	754.987
291.56	1	291.56
251.662	1	251.662
342.199	0.5	684.399
624.552	0.5	1249.1
360.614	1	360.614
331.458	1	331.458
220.205	1	220.205
324.552	0.5	649.105
294.629	1	294.629
524.041	1	524.041
609.207	1	609.207
418.159	1	418.159
454.22	1	454.22
1184.65	0.5	2369.31
492.583	0.5	985.166
530.179	1	530.179
624.552	1	624.552
216.368	0.5	432.737
637.596	0.5	1275.19
519.437	1	519.437
234.783	1	234.783
258.568	0.5	517.136
530.946	1	530.946
429.668	1	429.668
637.596	1	637.596
207.161	0.5	414.322
531.714	0.5	1063.43
421.995	0.5	843.99
265.473	1	265.473
461.893	1	461.893
719.693	0.5	1439.39
247.826	1	247.826
300.767	1	300.767
446.547	1	446.547
690.537	1	690.537
437.34	1	437.34
719.693	1	719.693
236.317	1	236.317
327.621	2	163.811
421.995	1	421.995
1044.25	1	1044.25
1103.32	1	1103.32
230.179	1	230.179
448.849	1	448.849
635.294	1	635.294
395.908	1	395.908
526.343	1	526.343
286.957	1	286.957
262.404	1	262.404
1044.25	0.5	2088.49
197.187	1	197.187
391.304	0.5	782.609
409.719	1	409.719
178.005	1	178.005
540.921	1	540.921
410.486	1	410.486
593.862	1	593.862
253.197	0.5	506.394
359.079	0.5	718.159
346.036	1	346.036
236.317	0.5	472.634
397.442	1	397.442
383.632	1	383.632
445.013	1	445.013
690.537	1	690.537
346.803	1	346.803
234.783	0.5	469.565
333.76	0.5	667.519
343.734	0.5	687.468
483.376	1	483.376
231.714	1	231.714
483.376	1	483.376
410.486	2	205.243
484.91	1	484.91
593.862	1	593.862
306.905	1	306.905
525.575	1	525.575
1044.25	1	1044.25
182.609	1	182.609
300.767	1	300.767
207.161	1	207.161
258.568	0.5	517.136
359.079	0.5	718.159
650.639	1	650.639
356.01	1	356.01
382.864	0.5	765.729
323.018	0.5	646.036
721.995	1	721.995
278.517	1	278.517
484.91	1	484.91
607.673	0.5	1215.35
375.192	0.5	750.384
329.923	1	329.923
377.494	1	377.494
250.128	0.5	500.256
721.995	1	721.995
446.547	0.5	893.095
228.645	1	228.645
329.923	1	329.923
342.199	1	342.199
1044.25	0.5	2088.49
458.824	0.5	917.647
398.21	1	398.21
690.537	0.5	1381.07
234.783	0.5	469.565
342.199	1	342.199
323.018	1	323.018
290.026	0.5	580.051
236.317	1	236.317
300.767	1	300.767
356.01	1	356.01
431.202	1	431.202
342.199	1	342.199
278.517	1	278.517
359.079	1	359.079
626.087	1	626.087
689.77	1	689.77
324.552	1	324.552
483.376	2	241.688
268.542	1	268.542
305.371	1	305.371
534.015	1	534.015
236.317	1	236.317
173.402	0.5	346.803
382.864	2	191.432
642.967	0.5	1285.93
445.013	0.5	890.026
360.614	1	360.614
317.647	1	317.647
719.693	1	719.693
719.693	1	719.693
255.499	1	255.499
497.187	0.5	994.373
609.207	1	609.207
219.437	1	219.437
540.921	0.5	1081.84
285.422	0.5	570.844
719.693	1	719.693
651.407	1	651.407
299.233	1	299.233
212.532	1	212.532
470.332	1	470.332
443.478	1	443.478
540.921	1	540.921
418.159	1	418.159
220.205	1	220.205
382.864	1	382.864
537.084	1	537.084
313.043	1	313.043
476.471	1	476.471
398.21	1	398.21
476.471	0.5	952.941
359.079	0.5	718.159
187.98	1	187.98
544.757	0.5	1089.51
327.621	1	327.621
570.844	1	570.844
250.128	1	250.128
234.783	0.5	469.565
294.629	1	294.629
296.164	1	296.164
342.199	1	342.199
495.652	1	495.652
637.596	1	637.596
352.941	0.5	705.882
391.304	1	391.304
1184.65	1	1184.65
463.427	1	463.427
331.458	1	331.458
300.767	0.5	601.535
285.422	1	285.422
360.614	1	360.614
650.639	1	650.639
546.292	0.5	1092.58
626.087	1	626.087
286.957	1	286.957
330.691	0.5	661.381
343.734	1	343.734
317.647	1	317.647
346.803	1	346.803
1209.97	0.5	2419.95
470.332	0.5	940.665
405.115	1	405.115
534.015	1	534.015
626.087	0.5	1252.17
395.908	1	395.908
445.013	1	445.013
418.926	1	418.926
446.547	1	446.547
1144.76	1	1144.76
442.711	1	442.711
251.662	1	251.662
483.376	1	483.376
265.473	1	265.473
247.826	1	247.826
286.957	0.5	573.913
530.946	0.5	1061.89
445.013	1	445.013
690.537	1	690.537
329.923	1	329.923
150.384	1	150.384
360.614	1	360.614
418.926	2	209.463
650.639	1	650.639
616.88	1	616.88
294.629	1	294.629
470.332	1	470.332
497.187	1	497.187
359.079	1	359.079
273.146	1	273.146
681.33	1	681.33
826.343	1	826.343
228.645	1	228.645
476.471	1	476.471
219.437	1	219.437
373.657	1	373.657
485.678	1	485.678
250.128	1	250.128
306.138	1	306.138
612.276	0.5	1224.55
546.292	1	546.292
370.588	1	370.588
389.77	1	389.77
526.343	1	526.343
377.494	1	377.494
382.864	0.5	765.729
478.772	1	478.772
178.005	1	178.005
436.573	1	436.573
473.402	1	473.402
429.668	1	429.668
187.212	2	93.6061
341.432	1	341.432
508.696	1	508.696
278.517	1	278.517
359.079	1	359.079
352.941	1	352.941
612.276	0.5	1224.55
492.583	1	492.583
441.176	1	441.176
370.588	1	370.588
719.693	1	719.693
379.795	1	379.795
237.084	1	237.084
418.159	1	418.159
360.614	1	360.614
492.583	1	492.583
454.22	1	454.22
391.304	1	391.304
443.478	1	443.478
534.015	1	534.015
1103.32	1	1103.32
483.376	1	483.376
382.097	1	382.097
262.404	0.5	524.808
826.343	1	826.343
561.637	1	561.637
236.317	1	236.317
546.292	0.5	1092.58
1144.76	1	1144.76
377.494	1	377.494
250.128	1	250.128
478.772	1	478.772
372.123	0.5	744.246
590.026	0.5	1180.05
178.005	1	178.005
593.095	0.5	1186.19
255.499	1	255.499
356.01	1	356.01
273.913	0.5	547.826
299.233	1	299.233
410.486	0.5	820.972
356.01	1	356.01
359.079	1	359.079
253.197	1	253.197
446.547	1	446.547
606.138	1	606.138
270.844	0.5	541.688
395.908	0.5	791.816
454.22	1	454.22
389.77	1	389.77
436.573	0.5	873.146
326.087	1	326.087
395.908	1	395.908
329.923	0.5	659.847
360.614	1	360.614
531.714	1	531.714
295.396	0.5	590.793
348.338	1	348.338
230.179	0.5	460.358
1103.32	2	551.662
395.908	0.5	791.816
719.693	1	719.693
458.824	1	458.824
526.343	1	526.343
173.402	1	173.402
473.402	1	473.402
237.084	0.5	474.169
408.951	1	408.951
382.097	2	191.049
234.783	1	234.783
409.719	1	409.719
359.079	1	359.079
285.422	1	285.422
253.197	1	253.197
530.179	1	530.179
187.98	1	187.98
236.317	1	236.317
247.826	1	247.826
561.637	1	561.637
250.128	1	250.128
273.146	1	273.146
323.018	0.5	646.036
446.547	1	446.547
537.084	1	537.084
342.199	0.5	684.399
415.09	1	415.09
292.327	0.5	584.655
219.437	0.5	438.875
395.908	0.5	791.816
484.91	1	484.91
675.192	0.5	1350.38
461.893	1	461.893
418.159	1	418.159
187.98	2	93.9898
178.005	1	178.005
650.639	2	325.32
382.097	1	382.097
254.731	1	254.731
624.552	1	624.552
234.783	1	234.783
323.018	1	323.018
443.478	2	221.739
420.46	1	420.46
242.455	0.5	484.91
379.795	1	379.795
560.87	1	560.87
306.138	0.5	612.276
395.908	1	395.908
445.013	1	445.013
826.343	1	826.343
362.148	1	362.148
400.512	1	400.512
317.647	1	317.647
370.588	1	370.588
253.197	1	253.197
375.192	0.5	750.384
323.018	1	323.018
418.159	1	418.159
454.22	0.5	908.44
204.092	1	204.092
412.02	1	412.02
445.013	1	445.013
323.018	0.5	646.036
284.655	1	284.655
565.473	1	565.473
363.683	1	363.683
309.974	1	309.974
524.041	1	524.041
454.22	2	227.11
635.294	1	635.294
383.632	0.5	767.263
483.376	2	241.688
342.199	1	342.199
258.568	2	129.284
395.908	1	395.908
326.087	1	326.087
219.437	1	219.437
420.46	0.5	840.921
409.719	1	409.719
826.343	1	826.343
865.473	1	865.473
300.767	1	300.767
377.494	0.5	754.987
561.637	1	561.637
352.941	1	352.941
681.33	1	681.33
429.668	1	429.668
327.621	1	327.621
431.202	0.5	862.404
540.921	1	540.921
569.309	1	569.309
441.176	1	441.176
259.335	1	259.335
359.079	1	359.079
408.184	1	408.184
719.693	1	719.693
183.376	1	183.376
317.647	1	317.647
239.386	0.5	478.772
247.826	1	247.826
159.591	1	159.591
323.785	1	323.785
436.573	1	436.573
451.918	2	225.959
211.765	0.5	423.529
561.637	1	561.637
395.908	1	395.908
253.197	0.5	506.394
362.148	1	362.148
284.655	1	284.655
624.552	0.25	2498.21
294.629	0.5	589.258
437.34	1	437.34
454.987	0.5	909.974
211.765	1	211.765
273.913	1	273.913
502.558	1	502.558
219.437	1	219.437
405.115	1	405.115
236.317	1	236.317
525.575	0.5	1051.15
360.614	2	180.307
286.957	1	286.957
383.632	0.5	767.263
525.575	0.5	1051.15
412.02	0.5	824.041
236.317	1	236.317
408.951	1	408.951
865.473	1	865.473
461.893	1	461.893
421.995	0.5	843.99
389.77	1	389.77
278.517	0.5	557.033
231.714	1	231.714
526.343	1	526.343
247.826	1	247.826
329.923	1	329.923
606.138	0.5	1212.28
410.486	1	410.486
616.88	0.5	1233.76
231.714	1	231.714
323.018	0.5	646.036
327.621	1	327.621
239.386	1	239.386
371.355	1	371.355
363.683	1	363.683
230.179	0.5	460.358
689.77	0.5	1379.54
398.21	1	398.21
250.128	1	250.128
499.488	1	499.488
255.499	1	255.499
544.757	0.5	1089.51
383.632	1	383.632
379.795	0.5	759.591
411.253	1	411.253
362.148	1	362.148
681.33	1	681.33
454.987	1	454.987
463.427	1	463.427
546.292	1	546.292
437.34	1	437.34
234.783	1	234.783
1090.28	1	1090.28
236.317	0.5	472.634
642.967	1	642.967
231.714	0.5	463.427
409.719	1	409.719
296.164	1	296.164
443.478	1	443.478
242.455	1	242.455
400.512	1	400.512
492.583	1	492.583
616.88	1	616.88
421.995	1	421.995
214.834	1	214.834
392.839	1	392.839
418.926	1	418.926
626.087	1	626.087
299.233	0.5	598.465
330.691	1	330.691
441.176	1	441.176
531.714	1	531.714
197.187	1	197.187
506.394	1	506.394
483.376	0.5	966.752
477.238	0.5	954.476
519.437	1	519.437
290.026	1	290.026
265.473	1	265.473
412.02	1	412.02
299.233	2	149.616
370.588	1	370.588
207.161	1	207.161
442.711	0.5	885.422
561.637	0.5	1123.27
292.327	1	292.327
183.376	1	183.376
253.197	1	253.197
436.573	1	436.573
442.711	0.5	885.422
276.215	1	276.215
250.128	1	250.128
445.013	1	445.013
237.084	1	237.084
451.918	0.5	903.836
236.317	0.5	472.634
379.795	0.5	759.591
273.913	1	273.913
524.041	1	524.041
502.558	1	502.558
352.941	1	352.941
298.465	1	298.465
397.442	1	397.442
850.895	0.5	1701.79
277.749	1	277.749
273.913	0.5	547.826
527.877	1	527.877
305.371	1	305.371
721.995	1	721.995
606.138	1	606.138
231.714	1	231.714
850.895	0.5	1701.79
418.926	1	418.926
526.343	1	526.343
531.714	1	531.714
204.092	0.5	408.184
346.803	0.5	693.606
505.627	1	505.627
560.87	1	560.87
324.552	2	162.276
296.164	1	296.164
276.215	0.5	552.43
470.332	1	470.332
477.238	1	477.238
499.488	1	499.488
285.422	0.5	570.844
363.683	0.5	727.366
382.864	1	382.864
689.77	0.5	1379.54
392.839	1	392.839
173.402	1	173.402
204.092	1	204.092
524.041	0.5	1048.08
409.719	0.5	819.437
667.519	1	667.519
202.558	1	202.558
296.164	1	296.164
343.734	1	343.734
342.199	1	342.199
273.146	1	273.146
408.184	1	408.184
250.128	1	250.128
391.304	1	391.304
850.895	1	850.895
454.987	1	454.987
389.77	1	389.77
650.639	1	650.639
397.442	1	397.442
499.488	1	499.488
250.128	1	250.128
500.256	1	500.256
211.765	1	211.765
220.205	1	220.205
306.138	1	306.138
234.783	1	234.783
159.591	0.5	319.182
250.128	0.5	500.256
207.161	1	207.161
546.292	1	546.292
251.662	1	251.662
725.064	2	362.532
443.478	1	443.478
508.696	1	508.696
178.005	0.5	356.01
173.402	1	173.402
612.276	0.5	1224.55
333.76	1	333.76
463.427	1	463.427
220.205	1	220.205
527.877	0.5	1055.75
411.253	1	411.253
470.332	1	470.332
236.317	1	236.317
560.87	1	560.87
626.087	2	313.043
446.547	1	446.547
650.639	1	650.639
250.128	1	250.128
291.56	2	145.78
360.614	0.5	721.228
719.693	1	719.693
445.013	0.5	890.026
372.123	1	372.123
228.645	0.5	457.289
598.465	1	598.465
373.657	1	373.657
220.205	1	220.205
681.33	1	681.33
704.348	1	704.348
331.458	1	331.458
392.839	0.5	785.678
204.092	2	102.046
437.34	1	437.34
398.21	1	398.21
470.332	1	470.332
626.087	1	626.087
446.547	1	446.547
370.588	1	370.588
624.552	1	624.552
626.087	1	626.087
462.66	1	462.66
182.609	0.5	365.217
418.926	0.5	837.852
306.138	0.5	612.276
415.09	0.5	830.179
421.995	1	421.995
610.742	1	610.742
431.202	1	431.202
650.639	0.5	1301.28
609.207	1	609.207
236.317	1	236.317
342.199	1	342.199
234.783	1	234.783
1184.65	0.5	2369.31
207.161	1	207.161
719.693	1	719.693
483.376	1	483.376
391.304	1	391.304
421.995	1	421.995
397.442	0.5	794.885
429.668	1	429.668
342.199	1	342.199
346.036	0.5	692.072
593.095	1	593.095
715.09	1	715.09
429.668	1	429.668
445.013	0.5	890.026
658.312	2	329.156
397.442	1	397.442
392.839	1	392.839
675.192	1	675.192
383.632	1	383.632
458.824	1	458.824
826.343	1	826.343
470.332	1	470.332
458.824	0.5	917.647
478.772	1	478.772
675.192	0.5	1350.38
150.384	1	150.384
176.471	1	176.471
277.749	1	277.749
291.56	1	291.56
360.614	1	360.614
443.478	1	443.478
409.719	1	409.719
544.757	1	544.757
410.486	2	205.243
377.494	0.5	754.987
721.995	1	721.995
865.473	0.5	1730.95
379.795	1	379.795
230.179	1	230.179
220.205	1	220.205
525.575	0.5	1051.15
461.893	0.5	923.785
326.087	1	326.087
276.215	1	276.215
173.402	0.5	346.803
150.384	1	150.384
327.621	1	327.621
182.609	0.5	365.217
306.905	1	306.905
362.148	1	362.148
329.923	1	329.923
298.465	1	298.465
187.98	1	187.98
667.519	1	667.519
526.343	1	526.343
476.471	1	476.471
377.494	0.5	754.987
377.494	1	377.494
478.772	1	478.772
250.128	1	250.128
270.844	1	270.844
265.473	1	265.473
409.719	0.5	819.437
454.22	1	454.22
458.824	0.5	917.647
470.332	1	470.332
495.652	1	495.652
473.402	1	473.402
593.095	1	593.095
342.199	1	342.199
497.187	1	497.187
352.941	1	352.941
408.184	1	408.184
230.179	1	230.179
415.09	1	415.09
[truncated: 18,001 more rows]

## Sheet: SIM4 calculated AUCtoMIC
Rand AUC	RAND MIC	Calc AUC:MIC
258.568	1	258.568
290.026	1	290.026
865.473	1	865.473
642.967	1	642.967
612.276	1	612.276
237.084	1	237.084
448.849	0.5	897.698
341.432	1	341.432
865.473	1	865.473
431.202	1	431.202
356.01	0.5	712.02
356.01	1	356.01
865.473	2	432.737
534.015	1	534.015
273.146	1	273.146
540.921	1	540.921
715.09	1	715.09
484.91	0.5	969.821
540.921	1	540.921
377.494	1	377.494
524.041	1	524.041
377.494	1	377.494
418.926	2	209.463
295.396	0.5	590.793
265.473	1	265.473
461.893	1	461.893
485.678	1	485.678
277.749	0.5	555.499
255.499	1	255.499
612.276	0.5	1224.55
443.478	1	443.478
383.632	1	383.632
826.343	2	413.171
408.951	0.5	817.903
593.862	1	593.862
363.683	1	363.683
448.849	0.5	897.698
642.967	0.5	1285.93
421.995	1	421.995
237.084	0.5	474.169
236.317	1	236.317
443.478	1	443.478
590.026	0.5	1180.05
372.123	1	372.123
265.473	1	265.473
296.164	1	296.164
500.256	1	500.256
715.09	1	715.09
478.772	1	478.772
593.095	2	296.547
590.026	1	590.026
295.396	1	295.396
495.652	1	495.652
480.307	0.5	960.614
483.376	1	483.376
382.097	1	382.097
373.657	0.5	747.315
251.662	1	251.662
499.488	1	499.488
285.422	0.5	570.844
546.292	1	546.292
327.621	1	327.621
237.084	1	237.084
409.719	0.5	819.437
348.338	1	348.338
360.614	1	360.614
667.519	1	667.519
534.015	1	534.015
409.719	1	409.719
285.422	1	285.422
606.138	0.5	1212.28
331.458	0.5	662.916
607.673	1	607.673
250.128	1	250.128
159.591	0.5	319.182
360.614	1	360.614
360.614	1	360.614
360.614	1	360.614
635.294	1	635.294
343.734	0.5	687.468
431.202	1	431.202
445.013	1	445.013
176.471	0.5	352.941
370.588	0.5	741.176
360.614	1	360.614
362.148	0.5	724.297
445.013	1	445.013
211.765	1	211.765
430.435	1	430.435
273.146	1	273.146
508.696	1	508.696
400.512	0.5	801.023
476.471	2	238.235
377.494	1	377.494
253.197	1	253.197
470.332	1	470.332
372.123	1	372.123
373.657	1	373.657
372.123	1	372.123
505.627	1	505.627
295.396	0.5	590.793
540.921	1	540.921
295.396	0.5	590.793
236.317	1	236.317
624.552	1	624.552
409.719	1	409.719
411.253	1	411.253
612.276	1	612.276
491.049	1	491.049
251.662	1	251.662
405.115	2	202.558
624.552	0.5	1249.1
544.757	0.5	1089.51
375.192	0.5	750.384
187.98	1	187.98
458.824	1	458.824
544.757	1	544.757
352.941	1	352.941
719.693	1	719.693
242.455	1	242.455
451.918	2	225.959
253.197	0.5	506.394
446.547	1	446.547
409.719	2	204.859
508.696	1	508.696
637.596	1	637.596
220.205	1	220.205
443.478	0.25	1773.91
220.205	1	220.205
485.678	0.5	971.355
295.396	2	147.698
391.304	1	391.304
258.568	1	258.568
370.588	1	370.588
477.238	0.5	954.476
534.015	1	534.015
253.197	2	126.598
398.21	0.5	796.419
363.683	1	363.683
681.33	0.5	1362.66
531.714	1	531.714
500.256	0.5	1000.51
214.834	1	214.834
1103.32	1	1103.32
276.215	1	276.215
689.77	1	689.77
690.537	1	690.537
408.184	1	408.184
445.013	0.5	890.026
470.332	1	470.332
324.552	1	324.552
296.164	1	296.164
437.34	1	437.34
704.348	1	704.348
480.307	1	480.307
296.164	1	296.164
400.512	1	400.512
544.757	0.5	1089.51
451.918	1	451.918
372.123	1	372.123
306.138	1	306.138
239.386	0.5	478.772
239.386	2	119.693
391.304	1	391.304
570.844	1	570.844
359.079	1	359.079
268.542	1	268.542
356.01	1	356.01
431.202	1	431.202
395.908	0.5	791.816
570.844	1	570.844
395.908	1	395.908
544.757	1	544.757
309.974	1	309.974
418.159	0.5	836.317
270.844	2	135.422
725.064	1	725.064
712.788	1	712.788
305.371	0.5	610.742
284.655	1	284.655
865.473	1	865.473
216.368	1	216.368
247.826	0.5	495.652
398.21	1	398.21
437.34	1	437.34
296.164	1	296.164
329.923	1	329.923
323.018	1	323.018
690.537	1	690.537
359.079	1	359.079
220.205	0.5	440.409
371.355	1	371.355
519.437	1	519.437
508.696	1	508.696
236.317	0.5	472.634
373.657	1	373.657
253.197	1	253.197
508.696	0.5	1017.39
508.696	1	508.696
667.519	1	667.519
426.598	0.5	853.197
593.862	0.5	1187.72
395.908	1	395.908
477.238	1	477.238
477.238	1	477.238
323.018	1	323.018
323.018	1	323.018
485.678	0.5	971.355
593.095	1	593.095
253.197	0.5	506.394
1209.97	1	1209.97
675.192	1	675.192
247.826	1	247.826
446.547	1	446.547
826.343	1	826.343
491.049	0.5	982.097
258.568	1	258.568
265.473	1	265.473
236.317	1	236.317
877.749	1	877.749
326.087	0.5	652.174
408.184	1	408.184
300.767	1	300.767
429.668	1	429.668
363.683	1	363.683
624.552	0.5	1249.1
343.734	1	343.734
436.573	1	436.573
451.918	0.5	903.836
202.558	1	202.558
476.471	0.5	952.941
483.376	1	483.376
484.91	0.5	969.821
667.519	1	667.519
346.036	1	346.036
343.734	2	171.867
300.767	1	300.767
352.941	0.5	705.882
236.317	1	236.317
305.371	1	305.371
826.343	1	826.343
405.115	1	405.115
383.632	1	383.632
1039.64	1	1039.64
405.115	0.5	810.23
650.639	1	650.639
253.197	1	253.197
343.734	1	343.734
461.893	0.5	923.785
247.826	1	247.826
451.918	1	451.918
525.575	1	525.575
473.402	1	473.402
372.123	1	372.123
359.079	0.5	718.159
561.637	2	280.818
530.179	1	530.179
276.215	0.5	552.43
255.499	0.5	510.997
362.148	1	362.148
451.918	0.5	903.836
505.627	1	505.627
612.276	1	612.276
540.921	1	540.921
715.09	1	715.09
204.092	1	204.092
461.893	0.5	923.785
590.026	0.5	1180.05
593.095	0.5	1186.19
485.678	0.5	971.355
327.621	0.5	655.243
524.041	1	524.041
290.026	1	290.026
176.471	1	176.471
462.66	1	462.66
377.494	0.5	754.987
176.471	1	176.471
207.161	1	207.161
590.026	1	590.026
570.844	0.5	1141.69
231.714	1	231.714
598.465	1	598.465
300.767	1	300.767
253.197	2	126.598
689.77	1	689.77
612.276	1	612.276
725.064	2	362.532
317.647	1	317.647
216.368	1	216.368
480.307	1	480.307
299.233	2	149.616
410.486	1	410.486
445.013	0.5	890.026
524.041	1	524.041
519.437	1	519.437
273.146	1	273.146
228.645	0.5	457.289
409.719	1	409.719
306.138	1	306.138
1103.32	1	1103.32
356.01	1	356.01
306.138	1	306.138
352.941	1	352.941
478.772	1	478.772
478.772	1	478.772
284.655	0.5	569.309
1039.64	1	1039.64
478.772	1	478.772
530.179	0.5	1060.36
1039.64	1	1039.64
418.159	1	418.159
704.348	1	704.348
451.918	1	451.918
362.148	1	362.148
230.179	0.5	460.358
251.662	0.5	503.325
537.084	1	537.084
451.918	1	451.918
483.376	0.5	966.752
525.575	1	525.575
452.685	1	452.685
371.355	1	371.355
437.34	1	437.34
847.826	1	847.826
470.332	0.5	940.665
540.921	1	540.921
505.627	1	505.627
370.588	0.5	741.176
454.987	1	454.987
182.609	1	182.609
405.115	0.5	810.23
420.46	0.5	840.921
409.719	0.5	819.437
409.719	1	409.719
250.128	1	250.128
359.079	1	359.079
561.637	1	561.637
409.719	1	409.719
443.478	1	443.478
230.179	1	230.179
176.471	1	176.471
395.908	1	395.908
495.652	1	495.652
253.197	1	253.197
624.552	1	624.552
306.138	1	306.138
360.614	0.5	721.228
159.591	1	159.591
715.09	1	715.09
251.662	1	251.662
484.91	0.5	969.821
214.834	1	214.834
342.199	1	342.199
1044.25	1	1044.25
415.09	1	415.09
306.138	1	306.138
324.552	0.5	649.105
624.552	1	624.552
505.627	2	252.813
265.473	1	265.473
231.714	0.25	926.854
452.685	1	452.685
359.079	1	359.079
372.123	1	372.123
262.404	0.5	524.808
373.657	1	373.657
635.294	1	635.294
239.386	1	239.386
458.824	1	458.824
561.637	0.5	1123.27
159.591	1	159.591
295.396	0.5	590.793
704.348	0.5	1408.7
239.386	1	239.386
434.271	1	434.271
237.084	2	118.542
850.895	1	850.895
375.192	1	375.192
212.532	1	212.532
270.844	1	270.844
265.473	1	265.473
342.199	1	342.199
642.967	1	642.967
296.164	1	296.164
524.041	0.5	1048.08
470.332	2	235.166
418.159	0.5	836.317
313.043	1	313.043
356.01	0.5	712.02
306.138	1	306.138
342.199	2	171.1
546.292	1	546.292
546.292	1	546.292
306.138	1	306.138
382.097	1	382.097
546.292	1	546.292
477.238	0.5	954.476
187.212	1	187.212
606.138	1	606.138
299.233	1	299.233
284.655	1	284.655
408.951	1	408.951
214.834	2	107.417
531.714	1	531.714
341.432	0.5	682.864
216.368	1	216.368
405.115	0.5	810.23
492.583	0.5	985.166
363.683	1	363.683
537.084	1	537.084
298.465	1	298.465
1144.76	1	1144.76
483.376	1	483.376
250.128	1	250.128
415.09	1	415.09
324.552	1	324.552
434.271	1	434.271
418.926	1	418.926
454.987	1	454.987
409.719	1	409.719
270.844	1	270.844
477.238	1	477.238
442.711	1	442.711
183.376	0.5	366.752
296.164	1	296.164
323.785	1	323.785
251.662	1	251.662
850.895	1	850.895
418.159	1	418.159
327.621	1	327.621
715.09	1	715.09
236.317	1	236.317
409.719	1	409.719
426.598	0.5	853.197
418.159	1	418.159
437.34	0.5	874.68
327.621	0.5	655.243
306.138	0.5	612.276
202.558	1	202.558
850.895	2	425.448
359.079	1	359.079
610.742	1	610.742
183.376	1	183.376
658.312	1	658.312
317.647	0.5	635.294
305.371	1	305.371
250.128	0.5	500.256
408.184	1	408.184
719.693	1	719.693
492.583	1	492.583
258.568	0.5	517.136
624.552	1	624.552
352.941	1	352.941
398.21	2	199.105
234.783	1	234.783
395.908	1	395.908
593.095	0.5	1186.19
250.128	1	250.128
254.731	0.5	509.463
409.719	1	409.719
300.767	1	300.767
409.719	1	409.719
250.128	1	250.128
430.435	0.5	860.87
362.148	1	362.148
525.575	1	525.575
412.02	1	412.02
524.041	1	524.041
418.159	1	418.159
405.115	1	405.115
341.432	1	341.432
300.767	1	300.767
664.45	1	664.45
207.161	0.5	414.322
182.609	2	91.3043
442.711	1	442.711
569.309	2	284.655
508.696	1	508.696
704.348	1	704.348
505.627	0.5	1011.25
609.207	1	609.207
237.084	1	237.084
408.184	1	408.184
477.238	1	477.238
409.719	1	409.719
391.304	0.5	782.609
624.552	0.5	1249.1
531.714	1	531.714
173.402	0.5	346.803
689.77	1	689.77
250.128	1	250.128
397.442	1	397.442
382.097	1	382.097
1090.28	0.5	2180.56
382.864	0.5	765.729
236.317	0.5	472.634
360.614	0.5	721.228
664.45	1	664.45
593.095	1	593.095
519.437	1	519.437
305.371	1	305.371
329.923	1	329.923
286.957	1	286.957
392.839	1	392.839
431.202	0.5	862.404
658.312	1	658.312
285.422	0.5	570.844
273.146	1	273.146
273.146	1	273.146
323.018	1	323.018
497.187	1	497.187
313.043	2	156.522
1090.28	1	1090.28
285.422	1	285.422
360.614	1	360.614
250.128	1	250.128
220.205	1	220.205
446.547	1	446.547
408.184	1	408.184
505.627	1	505.627
268.542	1	268.542
443.478	1	443.478
278.517	1	278.517
410.486	1	410.486
236.317	1	236.317
499.488	1	499.488
300.767	1	300.767
847.826	2	423.913
593.095	0.5	1186.19
446.547	1	446.547
286.957	1	286.957
395.908	1	395.908
546.292	1	546.292
291.56	1	291.56
441.176	1	441.176
220.205	0.5	440.409
230.179	1	230.179
360.614	1	360.614
250.128	1	250.128
476.471	1	476.471
418.159	1	418.159
485.678	1	485.678
360.614	0.5	721.228
505.627	1	505.627
525.575	1	525.575
704.348	0.5	1408.7
476.471	1	476.471
650.639	0.5	1301.28
530.179	1	530.179
1144.76	0.5	2289.51
877.749	0.5	1755.5
286.957	1	286.957
525.575	1	525.575
704.348	1	704.348
183.376	1	183.376
360.614	0.5	721.228
343.734	2	171.867
637.596	1	637.596
448.849	1	448.849
650.639	1	650.639
431.202	0.5	862.404
430.435	1	430.435
658.312	1	658.312
202.558	1	202.558
675.192	0.5	1350.38
370.588	1	370.588
650.639	1	650.639
865.473	1	865.473
216.368	1	216.368
259.335	0.5	518.67
446.547	1	446.547
534.015	1	534.015
725.064	1	725.064
342.199	1	342.199
278.517	1	278.517
363.683	1	363.683
211.765	1	211.765
375.192	1	375.192
342.199	1	342.199
359.079	0.5	718.159
681.33	1	681.33
377.494	1	377.494
409.719	1	409.719
352.941	1	352.941
202.558	2	101.279
719.693	1	719.693
359.079	1	359.079
237.084	1	237.084
463.427	1	463.427
524.041	1	524.041
445.013	1	445.013
442.711	1	442.711
178.005	2	89.0026
389.77	1	389.77
476.471	0.5	952.941
483.376	1	483.376
473.402	1	473.402
150.384	1	150.384
452.685	1	452.685
1044.25	1	1044.25
207.161	0.5	414.322
408.184	1	408.184
342.199	1	342.199
410.486	0.5	820.972
298.465	1	298.465
352.941	1	352.941
356.01	1	356.01
231.714	1	231.714
675.192	1	675.192
411.253	0.5	822.506
593.095	1	593.095
379.795	1	379.795
1103.32	1	1103.32
236.317	1	236.317
526.343	1	526.343
346.036	0.5	692.072
850.895	1	850.895
642.967	1	642.967
150.384	0.5	300.767
480.307	1	480.307
360.614	1	360.614
448.849	1	448.849
491.049	1	491.049
491.049	1	491.049
389.77	1	389.77
352.941	1	352.941
383.632	1	383.632
544.757	1	544.757
377.494	0.5	754.987
251.662	1	251.662
398.21	1	398.21
236.317	1	236.317
478.772	1	478.772
286.957	0.5	573.913
658.312	2	329.156
359.079	1	359.079
570.844	0.5	1141.69
324.552	0.5	649.105
150.384	0.5	300.767
461.893	1	461.893
359.079	1	359.079
635.294	1	635.294
637.596	1	637.596
1044.25	1	1044.25
284.655	0.5	569.309
429.668	1	429.668
187.212	1	187.212
259.335	1	259.335
508.696	1	508.696
242.455	1	242.455
395.908	1	395.908
606.138	1	606.138
150.384	1	150.384
454.22	1	454.22
478.772	1	478.772
562.404	1	562.404
290.026	1	290.026
499.488	1	499.488
609.207	1	609.207
360.614	0.5	721.228
712.788	1	712.788
445.013	1	445.013
445.013	1	445.013
408.951	0.5	817.903
290.026	0.5	580.051
446.547	1	446.547
877.749	1	877.749
326.087	1	326.087
525.575	1	525.575
454.987	1	454.987
415.09	1	415.09
451.918	1	451.918
298.465	1	298.465
593.862	0.5	1187.72
327.621	1	327.621
519.437	1	519.437
546.292	0.5	1092.58
234.783	1	234.783
372.123	1	372.123
236.317	1	236.317
590.026	1	590.026
847.826	1	847.826
247.826	1	247.826
377.494	1	377.494
470.332	0.5	940.665
268.542	1	268.542
352.941	1	352.941
483.376	1	483.376
173.402	4	43.3504
371.355	0.5	742.711
410.486	1	410.486
363.683	1	363.683
360.614	0.5	721.228
477.238	1	477.238
230.179	0.5	460.358
230.179	1	230.179
560.87	1	560.87
651.407	1	651.407
255.499	1	255.499
363.683	0.25	1454.73
362.148	1	362.148
323.018	1	323.018
451.918	1	451.918
342.199	0.5	684.399
178.005	1	178.005
317.647	1	317.647
454.987	1	454.987
418.159	0.5	836.317
276.215	1	276.215
865.473	1	865.473
443.478	0.5	886.957
292.327	1	292.327
382.864	0.5	765.729
500.256	1	500.256
212.532	0.5	425.064
461.893	1	461.893
483.376	1	483.376
236.317	1	236.317
658.312	0.5	1316.62
434.271	1	434.271
343.734	1	343.734
478.772	1	478.772
352.941	1	352.941
317.647	1	317.647
313.043	0.5	626.087
329.923	0.5	659.847
323.018	1	323.018
527.877	1	527.877
360.614	1	360.614
437.34	0.5	874.68
254.731	1	254.731
410.486	1	410.486
473.402	1	473.402
540.921	1	540.921
300.767	0.5	601.535
377.494	1	377.494
606.138	0.5	1212.28
159.591	1	159.591
292.327	0.5	584.655
826.343	1	826.343
253.197	1	253.197
527.877	1	527.877
268.542	2	134.271
372.123	1	372.123
637.596	1	637.596
373.657	0.5	747.315
1090.28	1	1090.28
216.368	1	216.368
370.588	0.5	741.176
616.88	0.5	1233.76
418.159	0.5	836.317
247.826	1	247.826
356.01	1	356.01
443.478	1	443.478
159.591	1	159.591
212.532	1	212.532
527.877	1	527.877
525.575	0.5	1051.15
473.402	0.5	946.803
262.404	1	262.404
305.371	2	152.685
220.205	1	220.205
445.013	1	445.013
544.757	0.5	1089.51
306.138	1	306.138
231.714	0.5	463.427
183.376	1	183.376
362.148	1	362.148
250.128	1	250.128
1090.28	0.5	2180.56
719.693	1	719.693
178.005	1	178.005
187.98	1	187.98
379.795	0.5	759.591
183.376	2	91.688
418.159	1	418.159
400.512	0.5	801.023
565.473	1	565.473
300.767	1	300.767
259.335	0.5	518.67
499.488	1	499.488
461.893	0.5	923.785
231.714	1	231.714
411.253	1	411.253
562.404	1	562.404
1103.32	1	1103.32
451.918	1	451.918
276.215	0.5	552.43
356.01	1	356.01
285.422	1	285.422
300.767	1	300.767
228.645	1	228.645
331.458	1	331.458
397.442	0.5	794.885
484.91	1	484.91
530.946	0.5	1061.89
418.159	1	418.159
719.693	1	719.693
239.386	2	119.693
372.123	1	372.123
296.164	1	296.164
183.376	0.5	366.752
323.018	1	323.018
277.749	0.5	555.499
242.455	0.5	484.91
360.614	1	360.614
389.77	1	389.77
443.478	1	443.478
847.826	1	847.826
448.849	1	448.849
454.22	1	454.22
247.826	1	247.826
411.253	1	411.253
452.685	1	452.685
500.256	0.5	1000.51
392.839	0.5	785.678
371.355	1	371.355
285.422	1	285.422
526.343	1	526.343
329.923	1	329.923
262.404	1	262.404
420.46	1	420.46
721.995	0.5	1443.99
372.123	2	186.061
1103.32	1	1103.32
273.913	1	273.913
362.148	0.5	724.297
220.205	0.5	440.409
359.079	1	359.079
537.084	1	537.084
524.041	1	524.041
405.115	0.25	1620.46
409.719	1	409.719
292.327	0.5	584.655
382.864	1	382.864
300.767	0.5	601.535
477.238	1	477.238
265.473	0.5	530.946
448.849	1	448.849
400.512	1	400.512
204.092	0.25	816.368
352.941	1	352.941
408.184	1	408.184
317.647	1	317.647
446.547	1	446.547
1090.28	0.5	2180.56
712.788	1	712.788
502.558	1	502.558
178.005	1	178.005
614.578	1	614.578
637.596	0.5	1275.19
658.312	2	329.156
609.207	0.5	1218.41
379.795	0.5	759.591
530.946	1	530.946
383.632	1	383.632
477.238	1	477.238
485.678	1	485.678
327.621	1	327.621
642.967	1	642.967
300.767	1	300.767
323.785	0.5	647.57
173.402	1	173.402
230.179	1	230.179
352.941	1	352.941
375.192	1	375.192
715.09	2	357.545
1039.64	1	1039.64
446.547	0.5	893.095
437.34	1	437.34
537.084	0.5	1074.17
306.905	1	306.905
356.01	1	356.01
667.519	0.5	1335.04
445.013	1	445.013
499.488	1	499.488
544.757	1	544.757
431.202	1	431.202
230.179	1	230.179
443.478	1	443.478
294.629	1	294.629
650.639	1	650.639
445.013	2	222.506
237.084	1	237.084
333.76	2	166.88
313.043	1	313.043
614.578	1	614.578
352.941	1	352.941
236.317	1	236.317
254.731	1	254.731
1184.65	1	1184.65
333.76	1	333.76
268.542	1	268.542
405.115	2	202.558
242.455	1	242.455
212.532	1	212.532
207.161	0.5	414.322
373.657	0.5	747.315
352.941	1	352.941
342.199	1	342.199
434.271	1	434.271
463.427	0.5	926.854
651.407	0.5	1302.81
609.207	0.5	1218.41
421.995	0.5	843.99
150.384	1	150.384
207.161	0.5	414.322
637.596	1	637.596
230.179	0.5	460.358
689.77	1	689.77
441.176	1	441.176
484.91	1	484.91
409.719	1	409.719
1044.25	0.5	2088.49
247.826	0.5	495.652
637.596	0.5	1275.19
650.639	1	650.639
359.079	1	359.079
278.517	1	278.517
847.826	1	847.826
259.335	0.5	518.67
278.517	1	278.517
1184.65	0.5	2369.31
341.432	1	341.432
420.46	1	420.46
495.652	0.5	991.304
250.128	1	250.128
847.826	0.5	1695.65
454.22	1	454.22
285.422	1	285.422
239.386	0.5	478.772
569.309	0.5	1138.62
398.21	1	398.21
664.45	0.5	1328.9
300.767	1	300.767
242.455	1	242.455
362.148	1	362.148
383.632	1	383.632
865.473	0.5	1730.95
359.079	1	359.079
333.76	0.5	667.519
531.714	0.5	1063.43
346.803	1	346.803
462.66	1	462.66
725.064	1	725.064
476.471	1	476.471
395.908	1	395.908
342.199	2	171.1
292.327	0.5	584.655
865.473	1	865.473
689.77	1	689.77
178.005	1	178.005
359.079	1	359.079
370.588	1	370.588
230.179	0.5	460.358
212.532	1	212.532
850.895	1	850.895
409.719	1	409.719
470.332	1	470.332
276.215	1	276.215
470.332	1	470.332
255.499	1	255.499
360.614	1	360.614
418.159	1	418.159
624.552	1	624.552
377.494	1	377.494
667.519	1	667.519
352.941	1	352.941
443.478	1	443.478
689.77	0.5	1379.54
484.91	1	484.91
375.192	1	375.192
391.304	1	391.304
323.018	1	323.018
485.678	1	485.678
454.987	1	454.987
500.256	1	500.256
590.026	2	295.013
273.146	1	273.146
323.018	1	323.018
426.598	1	426.598
342.199	1	342.199
398.21	1	398.21
360.614	0.5	721.228
454.987	1	454.987
715.09	1	715.09
437.34	1	437.34
397.442	0.5	794.885
527.877	0.5	1055.75
317.647	0.5	635.294
664.45	0.5	1328.9
294.629	1	294.629
286.957	1	286.957
626.087	0.5	1252.17
426.598	1	426.598
502.558	1	502.558
411.253	1	411.253
667.519	1	667.519
530.179	1	530.179
531.714	1	531.714
330.691	1	330.691
418.159	1	418.159
609.207	1	609.207
309.974	1	309.974
178.005	1	178.005
342.199	0.5	684.399
296.164	1	296.164
284.655	0.5	569.309
178.005	1	178.005
546.292	1	546.292
470.332	1	470.332
176.471	1	176.471
409.719	1	409.719
395.908	1	395.908
642.967	1	642.967
445.013	1	445.013
508.696	1	508.696
540.921	1	540.921
352.941	1	352.941
330.691	1	330.691
624.552	0.5	1249.1
305.371	1	305.371
317.647	1	317.647
259.335	1	259.335
675.192	1	675.192
309.974	1	309.974
230.179	0.5	460.358
253.197	1	253.197
346.803	1	346.803
1144.76	0.5	2289.51
411.253	0.5	822.506
446.547	1	446.547
441.176	0.5	882.353
412.02	0.5	824.041
491.049	1	491.049
278.517	0.5	557.033
150.384	1	150.384
1184.65	1	1184.65
681.33	1	681.33
593.095	1	593.095
478.772	1	478.772
273.913	1	273.913
704.348	1	704.348
352.941	0.5	705.882
408.184	1	408.184
477.238	1	477.238
704.348	1	704.348
408.951	1	408.951
560.87	1	560.87
377.494	1	377.494
445.013	1	445.013
391.304	1	391.304
483.376	1	483.376
202.558	1	202.558
415.09	1	415.09
446.547	0.5	893.095
333.76	0.5	667.519
478.772	1	478.772
877.749	1	877.749
441.176	2	220.588
150.384	1	150.384
430.435	1	430.435
295.396	1	295.396
234.783	1	234.783
721.995	1	721.995
614.578	1	614.578
317.647	1	317.647
360.614	1	360.614
485.678	1	485.678
360.614	1	360.614
561.637	1	561.637
176.471	1	176.471
295.396	1	295.396
276.215	0.5	552.43
478.772	1	478.772
409.719	1	409.719
324.552	1	324.552
395.908	1	395.908
497.187	0.5	994.373
317.647	0.5	635.294
251.662	1	251.662
333.76	1	333.76
309.974	1	309.974
476.471	1	476.471
317.647	1	317.647
373.657	1	373.657
598.465	2	299.233
270.844	1	270.844
389.77	2	194.885
540.921	1	540.921
540.921	2	270.46
704.348	1	704.348
476.471	1	476.471
1184.65	0.5	2369.31
436.573	1	436.573
443.478	1	443.478
454.987	0.5	909.974
476.471	1	476.471
850.895	0.5	1701.79
483.376	0.5	966.752
445.013	1	445.013
236.317	1	236.317
470.332	0.5	940.665
476.471	2	238.235
259.335	1	259.335
178.005	1	178.005
250.128	1	250.128
204.092	1	204.092
508.696	1	508.696
590.026	0.5	1180.05
463.427	1	463.427
231.714	1	231.714
159.591	1	159.591
616.88	1	616.88
506.394	1	506.394
606.138	1	606.138
306.138	1	306.138
437.34	1	437.34
408.184	0.5	816.368
463.427	1	463.427
470.332	0.5	940.665
276.215	0.5	552.43
431.202	0.5	862.404
300.767	2	150.384
484.91	1	484.91
178.005	1	178.005
637.596	1	637.596
570.844	1	570.844
254.731	0.5	509.463
418.159	1	418.159
715.09	1	715.09
664.45	0.5	1328.9
565.473	1	565.473
176.471	1	176.471
524.041	1	524.041
262.404	1	262.404
207.161	1	207.161
650.639	1	650.639
342.199	1	342.199
377.494	1	377.494
664.45	1	664.45
236.317	1	236.317
253.197	1	253.197
531.714	1	531.714
606.138	1	606.138
850.895	1	850.895
569.309	0.5	1138.62
150.384	1	150.384
454.987	1	454.987
527.877	1	527.877
526.343	0.25	2105.37
237.084	0.5	474.169
342.199	1	342.199
624.552	1	624.552
178.005	1	178.005
418.159	1	418.159
491.049	1	491.049
850.895	1	850.895
270.844	1	270.844
258.568	1	258.568
454.987	1	454.987
865.473	1	865.473
182.609	0.5	365.217
371.355	0.5	742.711
253.197	1	253.197
377.494	1	377.494
534.015	1	534.015
462.66	1	462.66
524.041	1	524.041
236.317	0.5	472.634
461.893	1	461.893
363.683	1	363.683
362.148	0.5	724.297
421.995	0.5	843.99
452.685	1	452.685
719.693	1	719.693
454.22	0.5	908.44
415.09	1	415.09
418.159	0.5	836.317
540.921	1	540.921
1039.64	0.5	2079.28
329.923	1	329.923
397.442	1	397.442
458.824	1	458.824
409.719	1	409.719
299.233	0.5	598.465
372.123	1	372.123
230.179	0.5	460.358
420.46	0.5	840.921
400.512	1	400.512
546.292	1	546.292
478.772	2	239.386
372.123	1	372.123
658.312	2	329.156
331.458	0.5	662.916
359.079	1	359.079
635.294	0.5	1270.59
502.558	1	502.558
270.844	1	270.844
262.404	1	262.404
719.693	1	719.693
651.407	1	651.407
495.652	1	495.652
331.458	1	331.458
262.404	1	262.404
234.783	0.5	469.565
237.084	2	118.542
524.041	1	524.041
348.338	2	174.169
327.621	1	327.621
324.552	1	324.552
593.095	0.5	1186.19
356.01	1	356.01
251.662	1	251.662
373.657	1	373.657
606.138	1	606.138
286.957	1	286.957
212.532	1	212.532
327.621	0.5	655.243
326.087	1	326.087
259.335	1	259.335
675.192	1	675.192
251.662	1	251.662
395.908	1	395.908
342.199	0.5	684.399
230.179	1	230.179
268.542	1	268.542
454.22	0.5	908.44
317.647	1	317.647
437.34	2	218.67
593.095	1	593.095
255.499	1	255.499
470.332	1	470.332
609.207	1	609.207
239.386	1	239.386
540.921	0.5	1081.84
546.292	1	546.292
458.824	2	229.412
1090.28	1	1090.28
658.312	1	658.312
508.696	1	508.696
204.092	1	204.092
346.036	1	346.036
667.519	0.5	1335.04
418.159	0.5	836.317
326.087	1	326.087
370.588	0.5	741.176
183.376	2	91.688
470.332	1	470.332
305.371	1	305.371
448.849	1	448.849
216.368	1	216.368
690.537	0.5	1381.07
228.645	1	228.645
562.404	1	562.404
343.734	0.5	687.468
187.212	0.5	374.425
296.164	1	296.164
675.192	2	337.596
306.138	1	306.138
327.621	1	327.621
382.097	1	382.097
598.465	1	598.465
183.376	1	183.376
343.734	1	343.734
443.478	1	443.478
445.013	0.5	890.026
524.041	1	524.041
614.578	0.5	1229.16
408.951	2	204.476
642.967	0.5	1285.93
262.404	1	262.404
609.207	1	609.207
255.499	1	255.499
436.573	1	436.573
370.588	1	370.588
446.547	1	446.547
409.719	1	409.719
420.46	1	420.46
254.731	1	254.731
237.084	1	237.084
505.627	1	505.627
187.212	1	187.212
446.547	2	223.274
236.317	1	236.317
850.895	1	850.895
237.084	1	237.084
418.159	0.5	836.317
437.34	1	437.34
313.043	1	313.043
294.629	1	294.629
500.256	1	500.256
230.179	0.5	460.358
392.839	1	392.839
704.348	1	704.348
624.552	1	624.552
593.095	1	593.095
540.921	1	540.921
540.921	2	270.46
492.583	1	492.583
527.877	0.5	1055.75
681.33	1	681.33
540.921	1	540.921
259.335	1	259.335
212.532	1	212.532
360.614	0.5	721.228
317.647	1	317.647
306.905	1	306.905
197.187	1	197.187
537.084	1	537.084
658.312	1	658.312
537.084	1	537.084
689.77	0.5	1379.54
296.164	1	296.164
689.77	1	689.77
530.946	1	530.946
370.588	1	370.588
214.834	2	107.417
593.862	1	593.862
530.179	1	530.179
236.317	1	236.317
430.435	0.5	860.87
675.192	1	675.192
231.714	1	231.714
527.877	1	527.877
356.01	0.5	712.02
480.307	1	480.307
182.609	0.5	365.217
207.161	0.5	414.322
178.005	1	178.005
182.609	2	91.3043
470.332	1	470.332
313.043	1	313.043
219.437	1	219.437
658.312	1	658.312
478.772	1	478.772
284.655	1	284.655
237.084	1	237.084
441.176	1	441.176
409.719	1	409.719
370.588	1	370.588
506.394	1	506.394
500.256	0.5	1000.51
330.691	0.5	661.381
434.271	1	434.271
331.458	1	331.458
291.56	1	291.56
478.772	1	478.772
470.332	0.5	940.665
292.327	1	292.327
877.749	1	877.749
616.88	1	616.88
214.834	1	214.834
382.097	2	191.049
461.893	1	461.893
635.294	1	635.294
664.45	1	664.45
228.645	1	228.645
359.079	1	359.079
259.335	0.5	518.67
612.276	1	612.276
725.064	1	725.064
236.317	1	236.317
327.621	0.5	655.243
530.179	1	530.179
500.256	1	500.256
333.76	0.5	667.519
389.77	0.5	779.54
220.205	1	220.205
443.478	1	443.478
642.967	0.5	1285.93
561.637	2	280.818
323.018	1	323.018
607.673	1	607.673
323.018	1	323.018
442.711	1	442.711
704.348	1	704.348
410.486	0.5	820.972
237.084	0.5	474.169
624.552	1	624.552
499.488	1	499.488
847.826	1	847.826
259.335	1	259.335
437.34	2	218.67
408.951	0.5	817.903
236.317	0.5	472.634
1144.76	1	1144.76
409.719	1	409.719
236.317	0.5	472.634
159.591	1	159.591
236.317	1	236.317
360.614	1	360.614
500.256	1	500.256
443.478	1	443.478
236.317	1	236.317
483.376	1	483.376
352.941	0.5	705.882
398.21	1	398.21
359.079	2	179.54
214.834	1	214.834
359.079	1	359.079
363.683	1	363.683
216.368	0.5	432.737
370.588	1	370.588
159.591	1	159.591
253.197	1	253.197
590.026	0.5	1180.05
207.161	1	207.161
637.596	1	637.596
231.714	1	231.714
382.097	1	382.097
333.76	1	333.76
237.084	1	237.084
500.256	1	500.256
211.765	1	211.765
352.941	1	352.941
250.128	1	250.128
296.164	1	296.164
624.552	1	624.552
483.376	1	483.376
524.041	1	524.041
635.294	1	635.294
259.335	1	259.335
360.614	0.5	721.228
313.043	2	156.522
537.084	1	537.084
395.908	0.5	791.816
491.049	2	245.524
637.596	0.5	1275.19
690.537	0.5	1381.07
239.386	0.5	478.772
476.471	1	476.471
500.256	1	500.256
230.179	1	230.179
593.095	0.5	1186.19
650.639	1	650.639
348.338	1	348.338
561.637	0.5	1123.27
409.719	1	409.719
397.442	0.5	794.885
420.46	1	420.46
405.115	0.5	810.23
826.343	1	826.343
359.079	1	359.079
500.256	1	500.256
392.839	0.5	785.678
690.537	0.5	1381.07
360.614	1	360.614
865.473	2	432.737
570.844	1	570.844
173.402	0.5	346.803
317.647	1	317.647
371.355	1	371.355
530.179	1	530.179
445.013	1	445.013
418.159	0.5	836.317
371.355	0.5	742.711
499.488	1	499.488
544.757	1	544.757
405.115	1	405.115
296.164	0.5	592.327
562.404	1	562.404
500.256	1	500.256
187.98	1	187.98
234.783	1	234.783
458.824	1	458.824
292.327	1	292.327
847.826	1	847.826
220.205	1	220.205
327.621	1	327.621
470.332	1	470.332
704.348	1	704.348
395.908	1	395.908
642.967	1	642.967
247.826	1	247.826
346.036	1	346.036
651.407	1	651.407
681.33	0.5	1362.66
326.087	1	326.087
437.34	0.5	874.68
284.655	1	284.655
239.386	1	239.386
1144.76	1	1144.76
1184.65	0.5	2369.31
159.591	1	159.591
499.488	1	499.488
642.967	0.5	1285.93
505.627	0.5	1011.25
437.34	1	437.34
202.558	1	202.558
689.77	0.5	1379.54
383.632	1	383.632
216.368	2	108.184
342.199	2	171.1
483.376	2	241.688
690.537	2	345.269
306.905	1	306.905
408.184	0.5	816.368
342.199	1	342.199
477.238	0.5	954.476
326.087	0.5	652.174
250.128	1	250.128
448.849	1	448.849
526.343	1	526.343
1103.32	1	1103.32
250.128	1	250.128
451.918	1	451.918
441.176	1	441.176
290.026	1	290.026
202.558	1	202.558
540.921	1	540.921
236.317	1	236.317
526.343	0.5	1052.69
524.041	0.5	1048.08
375.192	1	375.192
228.645	1	228.645
570.844	2	285.422
434.271	1	434.271
430.435	1	430.435
286.957	1	286.957
150.384	1	150.384
176.471	0.5	352.941
273.913	1	273.913
273.146	1	273.146
356.01	1	356.01
377.494	1	377.494
296.164	1	296.164
626.087	1	626.087
317.647	1	317.647
483.376	0.5	966.752
593.095	1	593.095
343.734	1	343.734
375.192	1	375.192
313.043	1	313.043
431.202	1	431.202
176.471	1	176.471
370.588	1	370.588
436.573	1	436.573
389.77	1	389.77
505.627	0.5	1011.25
291.56	1	291.56
360.614	2	180.307
343.734	1	343.734
173.402	0.5	346.803
327.621	1	327.621
212.532	0.5	425.064
298.465	1	298.465
202.558	2	101.279
411.253	0.5	822.506
524.041	1	524.041
187.98	0.5	375.959
236.317	0.5	472.634
270.844	0.5	541.688
865.473	1	865.473
173.402	0.25	693.606
204.092	1	204.092
270.844	0.5	541.688
377.494	1	377.494
531.714	0.5	1063.43
356.01	1	356.01
719.693	1	719.693
505.627	1	505.627
712.788	1	712.788
370.588	1	370.588
391.304	1	391.304
359.079	1	359.079
178.005	1	178.005
478.772	1	478.772
540.921	1	540.921
704.348	1	704.348
317.647	1	317.647
1144.76	1	1144.76
642.967	1	642.967
1044.25	1	1044.25
483.376	1	483.376
458.824	1	458.824
405.115	1	405.115
497.187	1	497.187
211.765	0.5	423.529
569.309	1	569.309
441.176	1	441.176
247.826	1	247.826
470.332	1	470.332
505.627	0.5	1011.25
689.77	0.5	1379.54
270.844	1	270.844
478.772	1	478.772
689.77	1	689.77
491.049	0.5	982.097
277.749	1	277.749
1184.65	1	1184.65
326.087	1	326.087
395.908	1	395.908
398.21	1	398.21
546.292	1	546.292
1103.32	1	1103.32
262.404	1	262.404
382.097	1	382.097
712.788	1	712.788
342.199	1	342.199
290.026	1	290.026
309.974	1	309.974
1090.28	0.5	2180.56
1039.64	1	1039.64
546.292	1	546.292
437.34	1	437.34
431.202	1	431.202
273.146	1	273.146
607.673	1	607.673
454.22	0.5	908.44
273.146	1	273.146
150.384	1	150.384
598.465	1	598.465
470.332	1	470.332
530.946	1	530.946
324.552	1	324.552
202.558	0.5	405.115
461.893	1	461.893
470.332	1	470.332
530.946	1	530.946
650.639	1	650.639
228.645	1	228.645
268.542	1	268.542
462.66	1	462.66
173.402	0.5	346.803
254.731	1	254.731
616.88	1	616.88
437.34	0.5	874.68
431.202	1	431.202
431.202	1	431.202
637.596	1	637.596
377.494	1	377.494
329.923	1	329.923
254.731	1	254.731
176.471	0.5	352.941
430.435	1	430.435
483.376	1	483.376
405.115	1	405.115
681.33	1	681.33
719.693	1	719.693
383.632	1	383.632
306.905	0.5	613.811
609.207	1	609.207
377.494	0.5	754.987
1184.65	0.5	2369.31
253.197	1	253.197
377.494	1	377.494
725.064	1	725.064
284.655	1	284.655
690.537	0.5	1381.07
690.537	1	690.537
159.591	1	159.591
426.598	1	426.598
278.517	1	278.517
360.614	1	360.614
329.923	1	329.923
609.207	1	609.207
421.995	1	421.995
187.98	1	187.98
719.693	0.5	1439.39
183.376	0.5	366.752
719.693	1	719.693
228.645	1	228.645
445.013	0.5	890.026
377.494	1	377.494
216.368	1	216.368
234.783	1	234.783
650.639	1	650.639
370.588	1	370.588
197.187	0.5	394.373
324.552	1	324.552
569.309	1	569.309
537.084	1	537.084
352.941	0.5	705.882
295.396	1	295.396
253.197	1	253.197
826.343	1	826.343
614.578	1	614.578
593.095	0.5	1186.19
877.749	1	877.749
650.639	1	650.639
342.199	0.5	684.399
352.941	1	352.941
526.343	2	263.171
847.826	0.5	1695.65
470.332	0.5	940.665
377.494	1	377.494
197.187	1	197.187
476.471	1	476.471
230.179	1	230.179
540.921	0.5	1081.84
362.148	1	362.148
484.91	2	242.455
527.877	0.5	1055.75
491.049	0.5	982.097
398.21	1	398.21
478.772	1	478.772
397.442	1	397.442
531.714	0.5	1063.43
372.123	1	372.123
250.128	1	250.128
214.834	1	214.834
531.714	1	531.714
463.427	1	463.427
231.714	1	231.714
478.772	1	478.772
415.09	1	415.09
379.795	1	379.795
333.76	1	333.76
371.355	0.5	742.711
865.473	0.5	1730.95
448.849	1	448.849
176.471	1	176.471
408.184	1	408.184
300.767	1	300.767
391.304	1	391.304
624.552	1	624.552
239.386	1	239.386
626.087	0.5	1252.17
389.77	1	389.77
506.394	1	506.394
331.458	0.25	1325.83
356.01	1	356.01
624.552	1	624.552
626.087	0.5	1252.17
397.442	1	397.442
295.396	1	295.396
327.621	1	327.621
675.192	1	675.192
418.926	1	418.926
212.532	0.5	425.064
626.087	1	626.087
418.926	0.5	837.852
330.691	1	330.691
650.639	1	650.639
508.696	1	508.696
262.404	1	262.404
477.238	1	477.238
593.095	1	593.095
593.095	1	593.095
262.404	0.5	524.808
497.187	1	497.187
370.588	1	370.588
211.765	1	211.765
360.614	1	360.614
251.662	1	251.662
534.015	0.5	1068.03
409.719	1	409.719
317.647	1	317.647
590.026	1	590.026
540.921	0.5	1081.84
624.552	1	624.552
847.826	1	847.826
342.199	1	342.199
236.317	2	118.159
635.294	1	635.294
285.422	1	285.422
360.614	1	360.614
395.908	1	395.908
352.941	1	352.941
719.693	1	719.693
251.662	1	251.662
650.639	1	650.639
483.376	1	483.376
826.343	1	826.343
826.343	1	826.343
530.179	2	265.09
462.66	1	462.66
265.473	1	265.473
202.558	1	202.558
418.926	1	418.926
477.238	1	477.238
326.087	1	326.087
262.404	1	262.404
276.215	1	276.215
284.655	1	284.655
540.921	1	540.921
492.583	1	492.583
719.693	0.5	1439.39
273.913	2	136.957
182.609	1	182.609
187.212	1	187.212
664.45	1	664.45
642.967	1	642.967
508.696	0.5	1017.39
421.995	1	421.995
418.926	1	418.926
187.212	1	187.212
346.036	1	346.036
231.714	1	231.714
214.834	1	214.834
483.376	1	483.376
309.974	1	309.974
483.376	1	483.376
409.719	1	409.719
342.199	1	342.199
525.575	0.5	1051.15
590.026	1	590.026
373.657	1	373.657
296.164	1	296.164
298.465	0.5	596.931
531.714	1	531.714
242.455	0.5	484.91
675.192	1	675.192
183.376	1	183.376
176.471	1	176.471
593.095	1	593.095
313.043	1	313.043
651.407	0.5	1302.81
463.427	1	463.427
421.995	1	421.995
719.693	1	719.693
377.494	1	377.494
570.844	0.5	1141.69
446.547	2	223.274
458.824	1	458.824
212.532	1	212.532
534.015	1	534.015
371.355	0.5	742.711
446.547	1	446.547
421.995	1	421.995
544.757	1	544.757
327.621	1	327.621
530.179	1	530.179
231.714	0.5	463.427
342.199	1	342.199
397.442	1	397.442
247.826	1	247.826
593.095	1	593.095
373.657	1	373.657
850.895	0.5	1701.79
593.095	1	593.095
270.844	1	270.844
418.926	1	418.926
292.327	1	292.327
721.995	0.5	1443.99
273.913	1	273.913
294.629	1	294.629
614.578	1	614.578
715.09	1	715.09
159.591	1	159.591
540.921	1	540.921
346.803	1	346.803
159.591	1	159.591
159.591	1	159.591
470.332	2	235.166
317.647	1	317.647
284.655	1	284.655
363.683	2	181.841
650.639	1	650.639
363.683	1	363.683
667.519	1	667.519
434.271	0.5	868.542
262.404	1	262.404
278.517	1	278.517
448.849	0.5	897.698
375.192	1	375.192
405.115	1	405.115
415.09	2	207.545
294.629	1	294.629
342.199	1	342.199
370.588	1	370.588
329.923	1	329.923
250.128	0.5	500.256
470.332	1	470.332
250.128	1	250.128
624.552	1	624.552
236.317	1	236.317
324.552	1	324.552
1103.32	1	1103.32
446.547	1	446.547
445.013	1	445.013
323.018	0.5	646.036
159.591	0.5	319.182
379.795	1	379.795
540.921	1	540.921
598.465	1	598.465
452.685	1	452.685
346.803	1	346.803
461.893	2	230.946
305.371	1	305.371
480.307	1	480.307
410.486	1	410.486
865.473	0.5	1730.95
865.473	2	432.737
445.013	1	445.013
411.253	2	205.627
299.233	1	299.233
395.908	0.5	791.816
187.212	0.5	374.425
178.005	1	178.005
462.66	1	462.66
526.343	0.5	1052.69
562.404	1	562.404
382.864	1	382.864
593.095	1	593.095
610.742	1	610.742
690.537	1	690.537
278.517	0.5	557.033
565.473	0.5	1130.95
379.795	1	379.795
437.34	0.5	874.68
443.478	1	443.478
690.537	1	690.537
712.788	1	712.788
178.005	0.5	356.01
454.22	0.5	908.44
317.647	1	317.647
253.197	0.5	506.394
290.026	1	290.026
491.049	0.5	982.097
445.013	0.5	890.026
530.179	1	530.179
426.598	0.5	853.197
610.742	2	305.371
329.923	0.5	659.847
237.084	1	237.084
286.957	0.5	573.913
534.015	0.5	1068.03
333.76	1	333.76
593.095	0.5	1186.19
259.335	1	259.335
173.402	0.5	346.803
500.256	0.5	1000.51
650.639	1	650.639
443.478	1	443.478
650.639	2	325.32
360.614	0.5	721.228
273.913	1	273.913
230.179	1	230.179
715.09	1	715.09
590.026	1	590.026
346.036	1	346.036
426.598	1	426.598
360.614	1	360.614
410.486	1	410.486
865.473	1	865.473
327.621	1	327.621
463.427	1	463.427
296.164	1	296.164
250.128	1	250.128
251.662	1	251.662
505.627	1	505.627
478.772	1	478.772
650.639	1	650.639
850.895	1	850.895
408.184	1	408.184
159.591	0.5	319.182
333.76	1	333.76
408.951	1	408.951
292.327	1	292.327
614.578	0.5	1229.16
258.568	1	258.568
719.693	0.5	1439.39
258.568	0.5	517.136
437.34	0.5	874.68
712.788	1	712.788
865.473	1	865.473
616.88	0.5	1233.76
342.199	2	171.1
441.176	1	441.176
253.197	1	253.197
231.714	0.5	463.427
187.212	1	187.212
178.005	0.5	356.01
352.941	1	352.941
530.179	1	530.179
570.844	1	570.844
650.639	2	325.32
296.164	1	296.164
300.767	1	300.767
421.995	1	421.995
294.629	1	294.629
371.355	1	371.355
262.404	1	262.404
477.238	1	477.238
530.179	1	530.179
159.591	1	159.591
642.967	1	642.967
348.338	0.5	696.675
150.384	1	150.384
291.56	1	291.56
359.079	1	359.079
448.849	1	448.849
850.895	1	850.895
569.309	1	569.309
253.197	1	253.197
658.312	1	658.312
324.552	1	324.552
1090.28	1	1090.28
268.542	2	134.271
150.384	1	150.384
847.826	1	847.826
524.041	0.5	1048.08
650.639	0.5	1301.28
216.368	1	216.368
1044.25	0.5	2088.49
197.187	1	197.187
477.238	1	477.238
[truncated: 18,001 more rows]

## Sheet: SIM5 calculated AUCtoMIC 
Rand AUC	RAND MIC	Calc AUC:MIC
626.087	0.12	5217.39
285.422	0.12	2378.52
524.041	0.12	4367.01
637.596	0.12	5313.3
446.547	0.12	3721.23
429.668	0.12	3580.56
327.621	0.25	1310.49
411.253	0.25	1645.01
212.532	0.25	850.128
430.435	0.25	1721.74
1039.64	0.25	4158.57
216.368	0.25	865.473
1090.28	0.25	4361.13
343.734	0.25	1374.94
1103.32	0.25	4413.3
725.064	0.25	2900.26
284.655	0.25	1138.62
452.685	0.25	1810.74
285.422	0.25	1141.69
1209.97	0.25	4839.9
506.394	0.25	2025.58
296.164	0.25	1184.65
1184.65	0.25	4738.62
546.292	0.25	2185.17
606.138	0.25	2424.55
382.864	0.25	1531.46
616.88	0.25	2467.52
675.192	0.25	2700.77
719.693	0.25	2878.77
505.627	0.25	2022.51
409.719	0.25	1638.87
250.128	0.25	1000.51
362.148	0.25	1448.59
250.128	0.25	1000.51
360.614	0.25	1442.46
540.921	0.25	2163.68
242.455	0.25	969.821
373.657	0.25	1494.63
483.376	0.25	1933.5
483.376	0.25	1933.5
502.558	0.25	2010.23
356.01	0.25	1424.04
1090.28	0.25	4361.13
1090.28	0.25	4361.13
593.095	0.25	2372.38
150.384	0.25	601.535
626.087	0.25	2504.35
506.394	0.25	2025.58
463.427	0.25	1853.71
408.951	0.25	1635.81
409.719	0.25	1638.87
296.164	0.25	1184.65
681.33	0.25	2725.32
329.923	0.25	1319.69
411.253	0.25	1645.01
317.647	0.25	1270.59
370.588	0.25	1482.35
436.573	0.25	1746.29
847.826	0.25	3391.3
610.742	0.25	2442.97
255.499	0.25	1021.99
273.146	0.25	1092.58
477.238	0.25	1908.95
400.512	0.25	1602.05
395.908	0.25	1583.63
236.317	0.25	945.269
540.921	0.25	2163.68
247.826	0.25	991.304
331.458	0.25	1325.83
477.238	0.25	1908.95
689.77	0.25	2759.08
526.343	0.25	2105.37
484.91	0.25	1939.64
689.77	0.25	2759.08
462.66	0.25	1850.64
408.184	0.5	816.368
273.146	0.5	546.292
239.386	0.5	478.772
642.967	0.5	1285.93
877.749	0.5	1755.5
242.455	0.5	484.91
508.696	0.5	1017.39
470.332	0.5	940.665
1044.25	0.5	2088.49
491.049	0.5	982.097
445.013	0.5	890.026
436.573	0.5	873.146
391.304	0.5	782.609
445.013	0.5	890.026
495.652	0.5	991.304
675.192	0.5	1350.38
719.693	0.5	1439.39
491.049	0.5	982.097
247.826	0.5	495.652
295.396	0.5	590.793
826.343	0.5	1652.69
410.486	0.5	820.972
531.714	0.5	1063.43
360.614	0.5	721.228
612.276	0.5	1224.55
239.386	0.5	478.772
276.215	0.5	552.43
183.376	0.5	366.752
296.164	0.5	592.327
445.013	0.5	890.026
352.941	0.5	705.882
544.757	0.5	1089.51
524.041	0.5	1048.08
546.292	0.5	1092.58
395.908	0.5	791.816
624.552	0.5	1249.1
360.614	0.5	721.228
389.77	0.5	779.54
593.862	0.5	1187.72
463.427	0.5	926.854
463.427	0.5	926.854
250.128	0.5	500.256
443.478	0.5	886.957
330.691	0.5	661.381
847.826	0.5	1695.65
207.161	0.5	414.322
352.941	0.5	705.882
262.404	0.5	524.808
284.655	0.5	569.309
418.926	0.5	837.852
519.437	0.5	1038.87
359.079	0.5	718.159
296.164	0.5	592.327
650.639	0.5	1301.28
220.205	0.5	440.409
865.473	0.5	1730.95
251.662	0.5	503.325
463.427	0.5	926.854
712.788	0.5	1425.58
635.294	0.5	1270.59
230.179	0.5	460.358
237.084	0.5	474.169
418.926	0.5	837.852
445.013	0.5	890.026
534.015	0.5	1068.03
219.437	0.5	438.875
590.026	0.5	1180.05
247.826	0.5	495.652
452.685	0.5	905.371
434.271	0.5	868.542
1184.65	0.5	2369.31
273.146	0.5	546.292
211.765	0.5	423.529
593.095	0.5	1186.19
593.862	0.5	1187.72
454.22	0.5	908.44
389.77	0.5	779.54
675.192	0.5	1350.38
1144.76	0.5	2289.51
352.941	0.5	705.882
418.159	0.5	836.317
651.407	0.5	1302.81
286.957	0.5	573.913
270.844	0.5	541.688
409.719	0.5	819.437
270.844	0.5	541.688
616.88	0.5	1233.76
408.951	0.5	817.903
506.394	0.5	1012.79
1209.97	0.5	2419.95
230.179	0.5	460.358
236.317	0.5	472.634
212.532	0.5	425.064
356.01	0.5	712.02
445.013	0.5	890.026
607.673	0.5	1215.35
409.719	0.5	819.437
477.238	0.5	954.476
247.826	0.5	495.652
609.207	0.5	1218.41
306.138	0.5	612.276
214.834	0.5	429.668
526.343	0.5	1052.69
590.026	0.5	1180.05
593.095	0.5	1186.19
242.455	0.5	484.91
389.77	0.5	779.54
689.77	0.5	1379.54
408.184	0.5	816.368
352.941	0.5	705.882
415.09	0.5	830.179
658.312	0.5	1316.62
473.402	0.5	946.803
418.926	0.5	837.852
865.473	0.5	1730.95
1103.32	0.5	2206.65
483.376	0.5	966.752
470.332	0.5	940.665
197.187	0.5	394.373
176.471	0.5	352.941
505.627	0.5	1011.25
327.621	0.5	655.243
478.772	0.5	957.545
178.005	0.5	356.01
327.621	0.5	655.243
265.473	0.5	530.946
593.095	0.5	1186.19
204.092	0.5	408.184
262.404	0.5	524.808
377.494	0.5	754.987
176.471	0.5	352.941
719.693	0.5	1439.39
258.568	0.5	517.136
445.013	0.5	890.026
412.02	0.5	824.041
495.652	0.5	991.304
377.494	0.5	754.987
254.731	0.5	509.463
426.598	0.5	853.197
178.005	0.5	356.01
352.941	0.5	705.882
236.317	0.5	472.634
363.683	0.5	727.366
236.317	0.5	472.634
651.407	0.5	1302.81
451.918	0.5	903.836
382.864	0.5	765.729
359.079	0.5	718.159
305.371	0.5	610.742
429.668	0.5	859.335
273.146	0.5	546.292
327.621	0.5	655.243
300.767	0.5	601.535
342.199	0.5	684.399
443.478	0.5	886.957
220.205	0.5	440.409
607.673	0.5	1215.35
250.128	0.5	500.256
377.494	0.5	754.987
276.215	0.5	552.43
343.734	0.5	687.468
360.614	0.5	721.228
506.394	0.5	1012.79
454.987	0.5	909.974
313.043	0.5	626.087
470.332	0.5	940.665
219.437	0.5	438.875
446.547	0.5	893.095
1044.25	0.5	2088.49
598.465	0.5	1196.93
317.647	0.5	635.294
409.719	0.5	819.437
570.844	0.5	1141.69
273.913	0.5	547.826
565.473	0.5	1130.95
593.095	0.5	1186.19
408.184	0.5	816.368
485.678	0.5	971.355
377.494	0.5	754.987
624.552	0.5	1249.1
624.552	0.5	1249.1
236.317	0.5	472.634
242.455	0.5	484.91
405.115	0.5	810.23
478.772	0.5	957.545
560.87	0.5	1121.74
262.404	0.5	524.808
360.614	0.5	721.228
607.673	0.5	1215.35
202.558	0.5	405.115
606.138	0.5	1212.28
477.238	0.5	954.476
719.693	0.5	1439.39
296.164	0.5	592.327
658.312	0.5	1316.62
395.908	0.5	791.816
391.304	0.5	782.609
502.558	0.5	1005.12
626.087	0.5	1252.17
292.327	0.5	584.655
250.128	0.5	500.256
296.164	0.5	592.327
480.307	0.5	960.614
614.578	0.5	1229.16
219.437	0.5	438.875
418.159	0.5	836.317
590.026	0.5	1180.05
300.767	0.5	601.535
395.908	0.5	791.816
721.995	0.5	1443.99
270.844	0.5	541.688
560.87	0.5	1121.74
715.09	0.5	1430.18
418.926	0.5	837.852
392.839	0.5	785.678
239.386	0.5	478.772
483.376	0.5	966.752
212.532	0.5	425.064
495.652	0.5	991.304
505.627	0.5	1011.25
250.128	0.5	500.256
211.765	0.5	423.529
204.092	0.5	408.184
207.161	0.5	414.322
341.432	0.5	682.864
360.614	0.5	721.228
712.788	0.5	1425.58
291.56	0.5	583.12
187.98	0.5	375.959
436.573	0.5	873.146
250.128	0.5	500.256
540.921	0.5	1081.84
719.693	0.5	1439.39
327.621	0.5	655.243
531.714	0.5	1063.43
458.824	0.5	917.647
410.486	0.5	820.972
1144.76	0.5	2289.51
278.517	0.5	557.033
562.404	0.5	1124.81
537.084	0.5	1074.17
247.826	0.5	495.652
877.749	0.5	1755.5
409.719	0.5	819.437
499.488	0.5	998.977
667.519	0.5	1335.04
182.609	0.5	365.217
277.749	0.5	555.499
441.176	0.5	882.353
531.714	0.5	1063.43
251.662	0.5	503.325
342.199	0.5	684.399
593.095	0.5	1186.19
259.335	0.5	518.67
546.292	0.5	1092.58
1103.32	0.5	2206.65
234.783	0.5	469.565
690.537	0.5	1381.07
491.049	0.5	982.097
534.015	0.5	1068.03
377.494	0.5	754.987
276.215	0.5	552.43
624.552	0.5	1249.1
445.013	0.5	890.026
569.309	0.5	1138.62
675.192	0.5	1350.38
412.02	0.5	824.041
397.442	0.5	794.885
346.803	0.5	693.606
540.921	0.5	1081.84
658.312	0.5	1316.62
642.967	0.5	1285.93
477.238	0.5	954.476
418.159	0.5	836.317
370.588	0.5	741.176
719.693	0.5	1439.39
530.179	0.5	1060.36
254.731	0.5	509.463
382.864	0.5	765.729
616.88	0.5	1233.76
392.839	0.5	785.678
616.88	0.5	1233.76
437.34	0.5	874.68
480.307	0.5	960.614
346.803	0.5	693.606
616.88	0.5	1233.76
470.332	0.5	940.665
540.921	0.5	1081.84
454.22	0.5	908.44
159.591	0.5	319.182
187.212	0.5	374.425
342.199	0.5	684.399
299.233	0.5	598.465
593.095	0.5	1186.19
624.552	0.5	1249.1
242.455	0.5	484.91
273.913	0.5	547.826
1103.32	0.5	2206.65
255.499	0.5	510.997
236.317	0.5	472.634
294.629	0.5	589.258
412.02	0.5	824.041
395.908	0.5	791.816
1209.97	0.5	2419.95
352.941	0.5	705.882
327.621	0.5	655.243
470.332	0.5	940.665
295.396	0.5	590.793
463.427	0.5	926.854
234.783	0.5	469.565
292.327	0.5	584.655
330.691	0.5	661.381
237.084	0.5	474.169
360.614	0.5	721.228
182.609	0.5	365.217
214.834	0.5	429.668
461.893	0.5	923.785
537.084	0.5	1074.17
429.668	0.5	859.335
624.552	0.5	1249.1
236.317	0.5	472.634
363.683	0.5	727.366
565.473	0.5	1130.95
346.036	0.5	692.072
323.785	0.5	647.57
508.696	0.5	1017.39
431.202	0.5	862.404
484.91	0.5	969.821
491.049	0.5	982.097
247.826	0.5	495.652
675.192	0.5	1350.38
495.652	0.5	991.304
454.22	0.5	908.44
865.473	0.5	1730.95
719.693	0.5	1439.39
593.095	0.5	1186.19
300.767	0.5	601.535
306.138	0.5	612.276
540.921	0.5	1081.84
356.01	0.5	712.02
443.478	0.5	886.957
650.639	0.5	1301.28
331.458	0.5	662.916
352.941	0.5	705.882
540.921	0.5	1081.84
430.435	0.5	860.87
348.338	0.5	696.675
258.568	0.5	517.136
228.645	0.5	457.289
294.629	0.5	589.258
442.711	0.5	885.422
546.292	0.5	1092.58
658.312	0.5	1316.62
231.714	0.5	463.427
178.005	0.5	356.01
499.488	0.5	998.977
372.123	0.5	744.246
400.512	0.5	801.023
454.987	0.5	909.974
614.578	0.5	1229.16
359.079	0.5	718.159
715.09	0.5	1430.18
530.179	0.5	1060.36
324.552	0.5	649.105
546.292	0.5	1092.58
373.657	0.5	747.315
434.271	0.5	868.542
231.714	0.5	463.427
546.292	0.5	1092.58
204.092	0.5	408.184
546.292	0.5	1092.58
285.422	0.5	570.844
505.627	0.5	1011.25
492.583	0.5	985.166
616.88	0.5	1233.76
317.647	0.5	635.294
187.98	0.5	375.959
443.478	0.5	886.957
429.668	0.5	859.335
446.547	0.5	893.095
461.893	0.5	923.785
268.542	0.5	537.084
173.402	0.5	346.803
704.348	0.5	1408.7
398.21	0.5	796.419
569.309	0.5	1138.62
448.849	0.5	897.698
590.026	0.5	1180.05
377.494	0.5	754.987
230.179	0.5	460.358
395.908	0.5	791.816
400.512	0.5	801.023
204.092	0.5	408.184
250.128	0.5	500.256
612.276	0.5	1224.55
642.967	0.5	1285.93
410.486	0.5	820.972
352.941	0.5	705.882
360.614	0.5	721.228
207.161	0.5	414.322
530.946	0.5	1061.89
491.049	0.5	982.097
499.488	0.5	998.977
236.317	0.5	472.634
183.376	0.5	366.752
458.824	0.5	917.647
363.683	0.5	727.366
370.588	0.5	741.176
352.941	0.5	705.882
624.552	0.5	1249.1
719.693	0.5	1439.39
491.049	0.5	982.097
540.921	0.5	1081.84
291.56	0.5	583.12
544.757	0.5	1089.51
565.473	0.5	1130.95
495.652	0.5	991.304
285.422	0.5	570.844
395.908	0.5	791.816
262.404	0.5	524.808
429.668	0.5	859.335
236.317	0.5	472.634
675.192	0.5	1350.38
408.184	0.5	816.368
183.376	0.5	366.752
415.09	0.5	830.179
397.442	0.5	794.885
400.512	0.5	801.023
409.719	0.5	819.437
294.629	0.5	589.258
445.013	0.5	890.026
237.084	0.5	474.169
159.591	0.5	319.182
395.908	0.5	791.816
420.46	0.5	840.921
306.138	0.5	612.276
352.941	0.5	705.882
327.621	0.5	655.243
418.159	0.5	836.317
207.161	0.5	414.322
418.926	0.5	837.852
409.719	0.5	819.437
317.647	0.5	635.294
342.199	0.5	684.399
477.238	0.5	954.476
290.026	0.5	580.051
443.478	0.5	886.957
470.332	0.5	940.665
299.233	0.5	598.465
624.552	0.5	1249.1
426.598	0.5	853.197
715.09	0.5	1430.18
296.164	0.5	592.327
524.041	0.5	1048.08
483.376	0.5	966.752
405.115	0.5	810.23
478.772	0.5	957.545
525.575	0.5	1051.15
295.396	0.5	590.793
159.591	0.5	319.182
408.951	0.5	817.903
251.662	0.5	503.325
437.34	0.5	874.68
258.568	0.5	517.136
607.673	0.5	1215.35
690.537	0.5	1381.07
448.849	0.5	897.698
429.668	0.5	859.335
306.905	0.5	613.811
418.159	0.5	836.317
484.91	0.5	969.821
239.386	0.5	478.772
658.312	0.5	1316.62
430.435	0.5	860.87
197.187	0.5	394.373
392.839	0.5	785.678
437.34	0.5	874.68
500.256	0.5	1000.51
850.895	0.5	1701.79
537.084	0.5	1074.17
491.049	0.5	982.097
434.271	0.5	868.542
219.437	0.5	438.875
379.795	0.5	759.591
1184.65	0.5	2369.31
418.926	0.5	837.852
377.494	0.5	754.987
395.908	0.5	791.816
562.404	0.5	1124.81
212.532	0.5	425.064
497.187	0.5	994.373
505.627	0.5	1011.25
299.233	0.5	598.465
478.772	0.5	957.545
448.849	0.5	897.698
176.471	0.5	352.941
327.621	0.5	655.243
458.824	0.5	917.647
491.049	0.5	982.097
296.164	0.5	592.327
329.923	0.5	659.847
483.376	0.5	966.752
377.494	0.5	754.987
544.757	0.5	1089.51
255.499	0.5	510.997
485.678	0.5	971.355
212.532	0.5	425.064
1209.97	0.5	2419.95
497.187	0.5	994.373
1044.25	0.5	2088.49
251.662	0.5	503.325
348.338	0.5	696.675
331.458	0.5	662.916
214.834	0.5	429.668
236.317	0.5	472.634
1090.28	0.5	2180.56
253.197	0.5	506.394
826.343	0.5	1652.69
392.839	0.5	785.678
346.036	0.5	692.072
239.386	0.5	478.772
348.338	0.5	696.675
418.926	0.5	837.852
236.317	0.5	472.634
470.332	0.5	940.665
442.711	0.5	885.422
650.639	0.5	1301.28
704.348	0.5	1408.7
704.348	0.5	1408.7
270.844	0.5	541.688
251.662	0.5	503.325
454.987	0.5	909.974
291.56	0.5	583.12
306.138	0.5	612.276
352.941	0.5	705.882
704.348	0.5	1408.7
313.043	0.5	626.087
212.532	0.5	425.064
1184.65	0.5	2369.31
446.547	0.5	893.095
525.575	0.5	1051.15
437.34	0.5	874.68
323.785	0.5	647.57
531.714	0.5	1063.43
847.826	0.5	1695.65
590.026	0.5	1180.05
410.486	0.5	820.972
291.56	0.5	583.12
254.731	0.5	509.463
254.731	0.5	509.463
356.01	0.5	712.02
637.596	0.5	1275.19
418.926	0.5	837.852
296.164	0.5	592.327
530.946	0.5	1061.89
624.552	0.5	1249.1
445.013	0.5	890.026
326.087	0.5	652.174
480.307	0.5	960.614
865.473	0.5	1730.95
251.662	0.5	503.325
236.317	0.5	472.634
614.578	0.5	1229.16
273.146	0.5	546.292
234.783	0.5	469.565
463.427	0.5	926.854
342.199	0.5	684.399
505.627	0.5	1011.25
383.632	0.5	767.263
294.629	0.5	589.258
255.499	0.5	510.997
664.45	0.5	1328.9
356.01	0.5	712.02
484.91	0.5	969.821
405.115	0.5	810.23
202.558	0.5	405.115
1184.65	0.5	2369.31
606.138	0.5	1212.28
719.693	0.5	1439.39
500.256	0.5	1000.51
408.951	0.5	817.903
391.304	0.5	782.609
327.621	0.5	655.243
176.471	0.5	352.941
637.596	0.5	1275.19
865.473	0.5	1730.95
412.02	0.5	824.041
624.552	0.5	1249.1
642.967	0.5	1285.93
383.632	0.5	767.263
409.719	0.5	819.437
436.573	0.5	873.146
497.187	0.5	994.373
650.639	0.5	1301.28
372.123	0.5	744.246
411.253	0.5	822.506
624.552	0.5	1249.1
616.88	0.5	1233.76
664.45	0.5	1328.9
1039.64	0.5	2079.28
593.095	0.5	1186.19
270.844	0.5	541.688
667.519	0.5	1335.04
451.918	0.5	903.836
719.693	0.5	1439.39
197.187	0.5	394.373
546.292	0.5	1092.58
421.995	0.5	843.99
1103.32	0.5	2206.65
239.386	0.5	478.772
506.394	0.5	1012.79
473.402	0.5	946.803
250.128	0.5	500.256
313.043	0.5	626.087
327.621	0.5	655.243
182.609	0.5	365.217
446.547	0.5	893.095
392.839	0.5	785.678
383.632	0.5	767.263
418.926	0.5	837.852
499.488	0.5	998.977
352.941	0.5	705.882
606.138	0.5	1212.28
391.304	0.5	782.609
237.084	0.5	474.169
409.719	0.5	819.437
187.212	0.5	374.425
1144.76	0.5	2289.51
526.343	0.5	1052.69
273.913	0.5	547.826
294.629	0.5	589.258
231.714	0.5	463.427
216.368	0.5	432.737
675.192	0.5	1350.38
451.918	0.5	903.836
561.637	0.5	1123.27
537.084	0.5	1074.17
258.568	0.5	517.136
437.34	0.5	874.68
877.749	0.5	1755.5
356.01	0.5	712.02
443.478	0.5	886.957
690.537	0.5	1381.07
565.473	0.5	1130.95
506.394	0.5	1012.79
250.128	0.5	500.256
207.161	0.5	414.322
220.205	0.5	440.409
667.519	0.5	1335.04
295.396	0.5	590.793
635.294	0.5	1270.59
330.691	0.5	661.381
306.138	0.5	612.276
725.064	0.5	1450.13
329.923	0.5	659.847
1039.64	0.5	2079.28
462.66	0.5	925.32
410.486	0.5	820.972
220.205	0.5	440.409
448.849	0.5	897.698
454.22	0.5	908.44
642.967	0.5	1285.93
207.161	0.5	414.322
463.427	0.5	926.854
544.757	0.5	1089.51
306.905	0.5	613.811
590.026	0.5	1180.05
642.967	0.5	1285.93
826.343	0.5	1652.69
360.614	0.5	721.228
642.967	0.5	1285.93
178.005	0.5	356.01
295.396	0.5	590.793
389.77	0.5	779.54
642.967	0.5	1285.93
570.844	0.5	1141.69
373.657	0.5	747.315
411.253	0.5	822.506
273.146	0.5	546.292
624.552	0.5	1249.1
637.596	0.5	1275.19
207.161	0.5	414.322
342.199	0.5	684.399
470.332	0.5	940.665
285.422	0.5	570.844
306.138	0.5	612.276
446.547	0.5	893.095
491.049	0.5	982.097
375.192	0.5	750.384
495.652	0.5	991.304
429.668	0.5	859.335
527.877	0.5	1055.75
306.905	0.5	613.811
443.478	0.5	886.957
173.402	0.5	346.803
502.558	0.5	1005.12
877.749	0.5	1755.5
204.092	0.5	408.184
850.895	0.5	1701.79
295.396	0.5	590.793
323.018	0.5	646.036
211.765	0.5	423.529
295.396	0.5	590.793
300.767	0.5	601.535
356.01	0.5	712.02
593.095	0.5	1186.19
847.826	0.5	1695.65
1144.76	0.5	2289.51
441.176	0.5	882.353
296.164	0.5	592.327
704.348	0.5	1408.7
495.652	0.5	991.304
324.552	0.5	649.105
445.013	0.5	890.026
477.238	0.5	954.476
478.772	0.5	957.545
231.714	0.5	463.427
410.486	0.5	820.972
476.471	0.5	952.941
360.614	0.5	721.228
1039.64	0.5	2079.28
443.478	0.5	886.957
418.159	0.5	836.317
590.026	0.5	1180.05
725.064	0.5	1450.13
434.271	0.5	868.542
392.839	0.5	785.678
408.951	0.5	817.903
392.839	0.5	785.678
360.614	0.5	721.228
410.486	0.5	820.972
299.233	0.5	598.465
712.788	0.5	1425.58
405.115	0.5	810.23
242.455	0.5	484.91
415.09	0.5	830.179
477.238	0.5	954.476
159.591	0.5	319.182
253.197	0.5	506.394
524.041	0.5	1048.08
847.826	0.5	1695.65
607.673	0.5	1215.35
395.908	0.5	791.816
341.432	0.5	682.864
236.317	0.5	472.634
1090.28	0.5	2180.56
356.01	0.5	712.02
1090.28	0.5	2180.56
382.097	0.5	764.194
415.09	0.5	830.179
234.783	0.5	469.565
317.647	0.5	635.294
1184.65	0.5	2369.31
525.575	0.5	1051.15
220.205	0.5	440.409
421.995	0.5	843.99
317.647	0.5	635.294
265.473	0.5	530.946
382.864	0.5	765.729
392.839	0.5	785.678
300.767	0.5	601.535
477.238	0.5	954.476
204.092	0.5	408.184
342.199	0.5	684.399
546.292	0.5	1092.58
635.294	0.5	1270.59
178.005	0.5	356.01
242.455	0.5	484.91
865.473	0.5	1730.95
377.494	0.5	754.987
291.56	0.5	583.12
342.199	0.5	684.399
250.128	0.5	500.256
476.471	0.5	952.941
230.179	0.5	460.358
570.844	0.5	1141.69
445.013	0.5	890.026
462.66	0.5	925.32
430.435	0.5	860.87
1090.28	0.5	2180.56
477.238	0.5	954.476
492.583	0.5	985.166
234.783	0.5	469.565
273.913	0.5	547.826
675.192	0.5	1350.38
395.908	0.5	791.816
418.926	0.5	837.852
658.312	0.5	1316.62
329.923	0.5	659.847
346.803	0.5	693.606
411.253	0.5	822.506
370.588	0.5	741.176
415.09	0.5	830.179
637.596	0.5	1275.19
292.327	0.5	584.655
690.537	0.5	1381.07
624.552	0.5	1249.1
1103.32	0.5	2206.65
847.826	0.5	1695.65
333.76	0.5	667.519
546.292	0.5	1092.58
441.176	0.5	882.353
392.839	0.5	785.678
609.207	0.5	1218.41
371.355	0.5	742.711
491.049	0.5	982.097
1090.28	0.5	2180.56
342.199	0.5	684.399
392.839	0.5	785.678
392.839	0.5	785.678
247.826	0.5	495.652
497.187	0.5	994.373
483.376	0.5	966.752
454.987	0.5	909.974
426.598	0.5	853.197
178.005	0.5	356.01
570.844	0.5	1141.69
313.043	0.5	626.087
202.558	0.5	405.115
237.084	0.5	474.169
477.238	0.5	954.476
159.591	0.5	319.182
259.335	0.5	518.67
505.627	0.5	1011.25
395.908	0.5	791.816
593.095	0.5	1186.19
492.583	0.5	985.166
610.742	0.5	1221.48
342.199	0.5	684.399
214.834	0.5	429.668
850.895	0.5	1701.79
356.01	0.5	712.02
495.652	0.5	991.304
1039.64	0.5	2079.28
681.33	0.5	1362.66
296.164	0.5	592.327
352.941	0.5	705.882
712.788	0.5	1425.58
230.179	0.5	460.358
650.639	0.5	1301.28
565.473	0.5	1130.95
234.783	0.5	469.565
704.348	0.5	1408.7
341.432	0.5	682.864
363.683	0.5	727.366
569.309	0.5	1138.62
375.192	0.5	750.384
570.844	0.5	1141.69
360.614	0.5	721.228
616.88	0.5	1233.76
211.765	0.5	423.529
1184.65	0.5	2369.31
480.307	0.5	960.614
540.921	0.5	1081.84
865.473	0.5	1730.95
317.647	0.5	635.294
483.376	0.5	966.752
448.849	0.5	897.698
537.084	0.5	1074.17
346.036	0.5	692.072
346.803	0.5	693.606
642.967	0.5	1285.93
382.097	0.5	764.194
544.757	0.5	1089.51
216.368	0.5	432.737
313.043	0.5	626.087
253.197	0.5	506.394
265.473	0.5	530.946
664.45	0.5	1328.9
664.45	0.5	1328.9
247.826	0.5	495.652
715.09	0.5	1430.18
237.084	0.5	474.169
309.974	0.5	619.949
624.552	0.5	1249.1
499.488	0.5	998.977
527.877	0.5	1055.75
458.824	0.5	917.647
477.238	0.5	954.476
446.547	0.5	893.095
480.307	0.5	960.614
352.941	0.5	705.882
348.338	0.5	696.675
434.271	0.5	868.542
1103.32	0.5	2206.65
470.332	0.5	940.665
431.202	0.5	862.404
342.199	0.5	684.399
651.407	0.5	1302.81
211.765	0.5	423.529
689.77	0.5	1379.54
519.437	0.5	1038.87
237.084	0.5	474.169
370.588	0.5	741.176
415.09	0.5	830.179
397.442	0.5	794.885
242.455	0.5	484.91
470.332	0.5	940.665
370.588	0.5	741.176
395.908	0.5	791.816
492.583	0.5	985.166
1209.97	0.5	2419.95
664.45	0.5	1328.9
395.908	0.5	791.816
616.88	0.5	1233.76
484.91	0.5	969.821
296.164	0.5	592.327
1103.32	0.5	2206.65
570.844	0.5	1141.69
473.402	0.5	946.803
412.02	0.5	824.041
306.905	0.5	613.811
430.435	0.5	860.87
442.711	0.5	885.422
477.238	0.5	954.476
250.128	0.5	500.256
255.499	0.5	510.997
458.824	0.5	917.647
445.013	0.5	890.026
704.348	0.5	1408.7
408.951	0.5	817.903
408.184	0.5	816.368
445.013	0.5	890.026
296.164	0.5	592.327
426.598	0.5	853.197
273.913	0.5	547.826
258.568	0.5	517.136
451.918	0.5	903.836
502.558	0.5	1005.12
356.01	0.5	712.02
624.552	0.5	1249.1
398.21	0.5	796.419
502.558	0.5	1005.12
473.402	0.5	946.803
565.473	0.5	1130.95
237.084	0.5	474.169
411.253	0.5	822.506
306.905	0.5	613.811
265.473	0.5	530.946
681.33	0.5	1362.66
530.179	0.5	1060.36
609.207	0.5	1218.41
483.376	0.5	966.752
560.87	0.5	1121.74
270.844	0.5	541.688
408.951	0.5	817.903
202.558	0.5	405.115
525.575	0.5	1051.15
230.179	0.5	460.358
606.138	0.5	1212.28
397.442	0.5	794.885
317.647	0.5	635.294
343.734	0.5	687.468
530.179	0.5	1060.36
408.951	0.5	817.903
565.473	0.5	1130.95
1184.65	0.5	2369.31
373.657	0.5	747.315
470.332	0.5	940.665
650.639	0.5	1301.28
544.757	0.5	1089.51
251.662	0.5	503.325
250.128	0.5	500.256
477.238	0.5	954.476
346.803	0.5	693.606
324.552	0.5	649.105
327.621	0.5	655.243
285.422	0.5	570.844
569.309	0.5	1138.62
483.376	0.5	966.752
234.783	0.5	469.565
277.749	0.5	555.499
500.256	0.5	1000.51
268.542	0.5	537.084
458.824	0.5	917.647
400.512	0.5	801.023
398.21	0.5	796.419
220.205	0.5	440.409
431.202	0.5	862.404
373.657	0.5	747.315
370.588	0.5	741.176
524.041	0.5	1048.08
230.179	0.5	460.358
1103.32	0.5	2206.65
342.199	0.5	684.399
409.719	0.5	819.437
370.588	0.5	741.176
470.332	0.5	940.665
373.657	0.5	747.315
286.957	0.5	573.913
1103.32	0.5	2206.65
197.187	0.5	394.373
478.772	0.5	957.545
239.386	0.5	478.772
637.596	0.5	1275.19
508.696	0.5	1017.39
445.013	0.5	890.026
526.343	0.5	1052.69
214.834	0.5	429.668
298.465	0.5	596.931
373.657	0.5	747.315
296.164	0.5	592.327
569.309	0.5	1138.62
313.043	0.5	626.087
259.335	0.5	518.67
446.547	0.5	893.095
470.332	0.5	940.665
173.402	0.5	346.803
418.926	0.5	837.852
877.749	0.5	1755.5
150.384	0.5	300.767
664.45	0.5	1328.9
593.095	0.5	1186.19
473.402	0.5	946.803
300.767	0.5	601.535
236.317	0.5	472.634
408.951	0.5	817.903
377.494	0.5	754.987
411.253	0.5	822.506
212.532	0.5	425.064
342.199	0.5	684.399
216.368	0.5	432.737
420.46	0.5	840.921
847.826	0.5	1695.65
505.627	0.5	1011.25
359.079	0.5	718.159
395.908	0.5	791.816
445.013	0.5	890.026
356.01	0.5	712.02
562.404	0.5	1124.81
284.655	0.5	569.309
411.253	0.5	822.506
397.442	0.5	794.885
395.908	0.5	791.816
470.332	0.5	940.665
216.368	0.5	432.737
593.862	0.5	1187.72
254.731	0.5	509.463
537.084	0.5	1074.17
247.826	0.5	495.652
306.905	0.5	613.811
290.026	0.5	580.051
251.662	0.5	503.325
598.465	0.5	1196.93
590.026	0.5	1180.05
392.839	0.5	785.678
236.317	0.5	472.634
251.662	0.5	503.325
300.767	0.5	601.535
478.772	0.5	957.545
389.77	0.5	779.54
434.271	0.5	868.542
565.473	0.5	1130.95
187.212	0.5	374.425
372.123	0.5	744.246
405.115	0.5	810.23
607.673	0.5	1215.35
462.66	0.5	925.32
265.473	0.5	530.946
389.77	0.5	779.54
219.437	0.5	438.875
409.719	0.5	819.437
441.176	0.5	882.353
313.043	0.5	626.087
292.327	0.5	584.655
292.327	0.5	584.655
712.788	0.5	1425.58
342.199	0.5	684.399
383.632	0.5	767.263
295.396	0.5	590.793
664.45	0.5	1328.9
331.458	0.5	662.916
1044.25	0.5	2088.49
476.471	0.5	952.941
173.402	0.5	346.803
635.294	0.5	1270.59
296.164	0.5	592.327
359.079	0.5	718.159
294.629	0.5	589.258
251.662	0.5	503.325
352.941	0.5	705.882
150.384	0.5	300.767
313.043	0.5	626.087
178.005	0.5	356.01
379.795	0.5	759.591
273.913	0.5	547.826
408.184	0.5	816.368
242.455	0.5	484.91
609.207	0.5	1218.41
537.084	0.5	1074.17
333.76	0.5	667.519
182.609	0.5	365.217
370.588	0.5	741.176
443.478	0.5	886.957
408.184	0.5	816.368
331.458	0.5	662.916
525.575	0.5	1051.15
411.253	0.5	822.506
389.77	0.5	779.54
1039.64	0.5	2079.28
426.598	0.5	853.197
593.095	0.5	1186.19
343.734	0.5	687.468
452.685	0.5	905.371
298.465	0.5	596.931
382.864	0.5	765.729
483.376	0.5	966.752
251.662	0.5	503.325
360.614	0.5	721.228
327.621	0.5	655.243
286.957	0.5	573.913
258.568	0.5	517.136
445.013	0.5	890.026
624.552	0.5	1249.1
569.309	0.5	1138.62
383.632	0.5	767.263
234.783	0.5	469.565
865.473	0.5	1730.95
715.09	0.5	1430.18
197.187	0.5	394.373
356.01	0.5	712.02
150.384	0.5	300.767
531.714	0.5	1063.43
598.465	0.5	1196.93
212.532	0.5	425.064
341.432	0.5	682.864
561.637	0.5	1123.27
285.422	0.5	570.844
420.46	0.5	840.921
372.123	0.5	744.246
273.146	0.5	546.292
326.087	0.5	652.174
324.552	0.5	649.105
544.757	0.5	1089.51
458.824	0.5	917.647
313.043	0.5	626.087
254.731	0.5	509.463
635.294	0.5	1270.59
477.238	0.5	954.476
360.614	0.5	721.228
176.471	0.5	352.941
527.877	0.5	1055.75
360.614	0.5	721.228
277.749	0.5	555.499
544.757	0.5	1089.51
530.179	0.5	1060.36
173.402	0.5	346.803
681.33	0.5	1362.66
377.494	0.5	754.987
173.402	0.5	346.803
370.588	0.5	741.176
352.941	0.5	705.882
371.355	0.5	742.711
342.199	0.5	684.399
197.187	0.5	394.373
285.422	0.5	570.844
508.696	0.5	1017.39
299.233	0.5	598.465
689.77	0.5	1379.54
642.967	0.5	1285.93
363.683	0.5	727.366
635.294	0.5	1270.59
675.192	0.5	1350.38
323.785	0.5	647.57
291.56	0.5	583.12
176.471	0.5	352.941
346.036	0.5	692.072
715.09	0.5	1430.18
159.591	0.5	319.182
544.757	0.5	1089.51
505.627	0.5	1011.25
408.951	0.5	817.903
446.547	0.5	893.095
454.22	0.5	908.44
537.084	0.5	1074.17
214.834	0.5	429.668
442.711	0.5	885.422
1103.32	0.5	2206.65
1090.28	0.5	2180.56
537.084	0.5	1074.17
298.465	0.5	596.931
250.128	0.5	500.256
442.711	0.5	885.422
637.596	0.5	1275.19
286.957	0.5	573.913
298.465	0.5	596.931
258.568	0.5	517.136
395.908	0.5	791.816
540.921	0.5	1081.84
560.87	0.5	1121.74
431.202	0.5	862.404
497.187	0.5	994.373
230.179	0.5	460.358
508.696	0.5	1017.39
370.588	0.5	741.176
446.547	0.5	893.095
426.598	0.5	853.197
626.087	0.5	1252.17
412.02	0.5	824.041
569.309	0.5	1138.62
530.179	0.5	1060.36
499.488	0.5	998.977
420.46	0.5	840.921
356.01	0.5	712.02
375.192	0.5	750.384
342.199	0.5	684.399
375.192	0.5	750.384
502.558	0.5	1005.12
383.632	0.5	767.263
298.465	0.5	596.931
415.09	0.5	830.179
431.202	0.5	862.404
524.041	0.5	1048.08
277.749	0.5	555.499
382.864	0.5	765.729
300.767	0.5	601.535
286.957	0.5	573.913
1103.32	0.5	2206.65
877.749	0.5	1755.5
590.026	0.5	1180.05
562.404	0.5	1124.81
431.202	0.5	862.404
483.376	0.5	966.752
254.731	0.5	509.463
265.473	0.5	530.946
363.683	0.5	727.366
373.657	0.5	747.315
420.46	0.5	840.921
531.714	0.5	1063.43
606.138	0.5	1212.28
877.749	0.5	1755.5
560.87	0.5	1121.74
650.639	0.5	1301.28
443.478	0.5	886.957
877.749	0.5	1755.5
359.079	0.5	718.159
276.215	0.5	552.43
228.645	0.5	457.289
415.09	0.5	830.179
391.304	0.5	782.609
270.844	0.5	541.688
473.402	0.5	946.803
569.309	0.5	1138.62
277.749	0.5	555.499
446.547	0.5	893.095
658.312	0.5	1316.62
370.588	0.5	741.176
251.662	0.5	503.325
1103.32	0.5	2206.65
327.621	0.5	655.243
497.187	0.5	994.373
531.714	0.5	1063.43
607.673	0.5	1215.35
204.092	0.5	408.184
461.893	0.5	923.785
847.826	0.5	1695.65
441.176	0.5	882.353
420.46	0.5	840.921
202.558	0.5	405.115
228.645	0.5	457.289
306.905	0.5	613.811
333.76	0.5	667.519
234.783	0.5	469.565
317.647	0.5	635.294
383.632	0.5	767.263
397.442	0.5	794.885
409.719	0.5	819.437
483.376	0.5	966.752
377.494	0.5	754.987
212.532	0.5	425.064
642.967	0.5	1285.93
1044.25	0.5	2088.49
360.614	0.5	721.228
473.402	0.5	946.803
485.678	0.5	971.355
445.013	0.5	890.026
506.394	0.5	1012.79
230.179	0.5	460.358
360.614	0.5	721.228
278.517	0.5	557.033
253.197	0.5	506.394
273.146	0.5	546.292
607.673	0.5	1215.35
418.926	0.5	837.852
534.015	0.5	1068.03
323.018	0.5	646.036
497.187	0.5	994.373
1090.28	0.5	2180.56
327.621	0.5	655.243
296.164	0.5	592.327
506.394	0.5	1012.79
454.22	0.5	908.44
519.437	0.5	1038.87
360.614	0.5	721.228
373.657	0.5	747.315
270.844	0.5	541.688
531.714	0.5	1063.43
292.327	0.5	584.655
329.923	0.5	659.847
546.292	0.5	1092.58
527.877	0.5	1055.75
847.826	0.5	1695.65
491.049	0.5	982.097
462.66	0.5	925.32
409.719	0.5	819.437
379.795	0.5	759.591
323.018	0.5	646.036
360.614	0.5	721.228
491.049	0.5	982.097
398.21	0.5	796.419
150.384	0.5	300.767
286.957	0.5	573.913
847.826	0.5	1695.65
411.253	0.5	822.506
721.995	0.5	1443.99
865.473	0.5	1730.95
446.547	0.5	893.095
262.404	0.5	524.808
681.33	0.5	1362.66
262.404	0.5	524.808
237.084	0.5	474.169
719.693	0.5	1439.39
418.159	0.5	836.317
363.683	0.5	727.366
382.864	0.5	765.729
1209.97	0.5	2419.95
525.575	0.5	1051.15
277.749	0.5	555.499
593.095	0.5	1186.19
383.632	0.5	767.263
408.184	0.5	816.368
410.486	0.5	820.972
236.317	0.5	472.634
725.064	0.5	1450.13
228.645	0.5	457.289
247.826	0.5	495.652
286.957	0.5	573.913
492.583	0.5	985.166
546.292	0.5	1092.58
242.455	0.5	484.91
527.877	0.5	1055.75
255.499	0.5	510.997
397.442	0.5	794.885
333.76	0.5	667.519
502.558	0.5	1005.12
537.084	0.5	1074.17
420.46	0.5	840.921
495.652	0.5	991.304
262.404	0.5	524.808
330.691	0.5	661.381
290.026	0.5	580.051
418.159	0.5	836.317
544.757	0.5	1089.51
327.621	0.5	655.243
391.304	0.5	782.609
412.02	0.5	824.041
324.552	0.5	649.105
451.918	0.5	903.836
526.343	0.5	1052.69
372.123	0.5	744.246
650.639	0.5	1301.28
850.895	0.5	1701.79
251.662	0.5	503.325
626.087	0.5	1252.17
294.629	0.5	589.258
715.09	0.5	1430.18
719.693	0.5	1439.39
290.026	0.5	580.051
616.88	0.5	1233.76
534.015	0.5	1068.03
214.834	0.5	429.668
250.128	0.5	500.256
286.957	0.5	573.913
1039.64	0.5	2079.28
187.212	0.5	374.425
689.77	0.5	1379.54
421.995	0.5	843.99
284.655	0.5	569.309
219.437	0.5	438.875
290.026	0.5	580.051
360.614	0.5	721.228
877.749	0.5	1755.5
642.967	0.5	1285.93
234.783	0.5	469.565
421.995	0.5	843.99
250.128	0.5	500.256
681.33	0.5	1362.66
359.079	0.5	718.159
1209.97	0.5	2419.95
593.862	0.5	1187.72
560.87	0.5	1121.74
689.77	0.5	1379.54
530.946	0.5	1061.89
477.238	0.5	954.476
537.084	0.5	1074.17
343.734	0.5	687.468
352.941	0.5	705.882
850.895	0.5	1701.79
253.197	0.5	506.394
405.115	0.5	810.23
173.402	0.5	346.803
458.824	0.5	917.647
626.087	0.5	1252.17
159.591	0.5	319.182
607.673	0.5	1215.35
430.435	0.5	860.87
610.742	0.5	1221.48
391.304	0.5	782.609
637.596	0.5	1275.19
642.967	0.5	1285.93
505.627	0.5	1011.25
330.691	0.5	661.381
359.079	0.5	718.159
650.639	0.5	1301.28
1184.65	0.5	2369.31
443.478	0.5	886.957
270.844	0.5	541.688
250.128	0.5	500.256
534.015	0.5	1068.03
477.238	0.5	954.476
250.128	0.5	500.256
719.693	0.5	1439.39
273.146	0.5	546.292
409.719	0.5	819.437
329.923	0.5	659.847
405.115	0.5	810.23
452.685	0.5	905.371
372.123	0.5	744.246
370.588	0.5	741.176
370.588	0.5	741.176
230.179	0.5	460.358
502.558	0.5	1005.12
436.573	0.5	873.146
712.788	0.5	1425.58
642.967	0.5	1285.93
606.138	0.5	1212.28
377.494	0.5	754.987
470.332	0.5	940.665
255.499	0.5	510.997
610.742	0.5	1221.48
292.327	0.5	584.655
306.138	0.5	612.276
418.159	0.5	836.317
317.647	0.5	635.294
436.573	0.5	873.146
398.21	0.5	796.419
409.719	0.5	819.437
537.084	0.5	1074.17
230.179	0.5	460.358
434.271	0.5	868.542
253.197	0.5	506.394
519.437	0.5	1038.87
593.862	0.5	1187.72
721.995	0.5	1443.99
292.327	0.5	584.655
612.276	0.5	1224.55
441.176	0.5	882.353
331.458	0.5	662.916
409.719	0.5	819.437
502.558	0.5	1005.12
408.951	0.5	817.903
408.951	0.5	817.903
483.376	0.5	966.752
352.941	0.5	705.882
1144.76	0.5	2289.51
352.941	0.5	705.882
506.394	0.5	1012.79
495.652	0.5	991.304
216.368	0.5	432.737
865.473	0.5	1730.95
382.864	0.5	765.729
451.918	0.5	903.836
333.76	0.5	667.519
667.519	0.5	1335.04
473.402	0.5	946.803
389.77	0.5	779.54
284.655	0.5	569.309
259.335	0.5	518.67
360.614	0.5	721.228
719.693	0.5	1439.39
258.568	0.5	517.136
485.678	0.5	971.355
412.02	0.5	824.041
664.45	0.5	1328.9
348.338	0.5	696.675
258.568	0.5	517.136
237.084	0.5	474.169
609.207	0.5	1218.41
451.918	0.5	903.836
236.317	0.5	472.634
285.422	0.5	570.844
527.877	0.5	1055.75
1103.32	0.5	2206.65
461.893	0.5	923.785
410.486	0.5	820.972
348.338	0.5	696.675
530.179	0.5	1060.36
327.621	0.5	655.243
480.307	0.5	960.614
360.614	0.5	721.228
446.547	0.5	893.095
624.552	0.5	1249.1
443.478	0.5	886.957
276.215	0.5	552.43
478.772	0.5	957.545
1144.76	0.5	2289.51
253.197	0.5	506.394
412.02	0.5	824.041
478.772	0.5	957.545
178.005	0.5	356.01
202.558	0.5	405.115
546.292	0.5	1092.58
247.826	0.5	495.652
1103.32	0.5	2206.65
540.921	0.5	1081.84
214.834	0.5	429.668
505.627	0.5	1011.25
445.013	0.5	890.026
443.478	0.5	886.957
826.343	0.5	1652.69
626.087	0.5	1252.17
150.384	0.5	300.767
484.91	0.5	969.821
294.629	0.5	589.258
593.862	0.5	1187.72
214.834	0.5	429.668
220.205	0.5	440.409
624.552	0.5	1249.1
418.926	0.5	837.852
436.573	0.5	873.146
569.309	0.5	1138.62
296.164	0.5	592.327
356.01	0.5	712.02
607.673	0.5	1215.35
593.095	0.5	1186.19
534.015	0.5	1068.03
505.627	0.5	1011.25
212.532	0.5	425.064
524.041	0.5	1048.08
265.473	0.5	530.946
624.552	0.5	1249.1
324.552	0.5	649.105
370.588	0.5	741.176
331.458	0.5	662.916
268.542	0.5	537.084
383.632	0.5	767.263
377.494	0.5	754.987
291.56	0.5	583.12
1184.65	0.5	2369.31
395.908	0.5	791.816
262.404	0.5	524.808
437.34	0.5	874.68
477.238	0.5	954.476
294.629	0.5	589.258
392.839	0.5	785.678
212.532	0.5	425.064
383.632	0.5	767.263
431.202	0.5	862.404
236.317	0.5	472.634
290.026	0.5	580.051
421.995	0.5	843.99
228.645	0.5	457.289
391.304	0.5	782.609
491.049	0.5	982.097
458.824	0.5	917.647
236.317	0.5	472.634
305.371	0.5	610.742
258.568	0.5	517.136
483.376	0.5	966.752
296.164	0.5	592.327
182.609	0.5	365.217
273.913	0.5	547.826
377.494	0.5	754.987
519.437	0.5	1038.87
544.757	0.5	1089.51
284.655	0.5	569.309
268.542	0.5	537.084
826.343	0.5	1652.69
473.402	0.5	946.803
565.473	0.5	1130.95
484.91	0.5	969.821
410.486	0.5	820.972
333.76	0.5	667.519
296.164	0.5	592.327
273.913	0.5	547.826
497.187	0.5	994.373
500.256	0.5	1000.51
346.036	0.5	692.072
159.591	0.5	319.182
458.824	0.5	917.647
317.647	0.5	635.294
430.435	0.5	860.87
377.494	0.5	754.987
212.532	0.5	425.064
379.795	0.5	759.591
689.77	0.5	1379.54
176.471	0.5	352.941
530.179	0.5	1060.36
389.77	0.5	779.54
719.693	0.5	1439.39
247.826	0.5	495.652
317.647	0.5	635.294
331.458	0.5	662.916
348.338	0.5	696.675
176.471	0.5	352.941
612.276	0.5	1224.55
299.233	0.5	598.465
228.645	0.5	457.289
642.967	0.5	1285.93
397.442	0.5	794.885
877.749	0.5	1755.5
565.473	0.5	1130.95
360.614	0.5	721.228
348.338	0.5	696.675
492.583	0.5	985.166
418.159	0.5	836.317
525.575	0.5	1051.15
182.609	0.5	365.217
329.923	0.5	659.847
477.238	0.5	954.476
624.552	0.5	1249.1
411.253	0.5	822.506
637.596	0.5	1275.19
675.192	0.5	1350.38
1090.28	0.5	2180.56
254.731	0.5	509.463
606.138	0.5	1212.28
285.422	0.5	570.844
341.432	0.5	682.864
150.384	0.5	300.767
309.974	0.5	619.949
323.785	0.5	647.57
247.826	0.5	495.652
273.146	0.5	546.292
236.317	0.5	472.634
624.552	0.5	1249.1
480.307	0.5	960.614
476.471	0.5	952.941
725.064	0.5	1450.13
295.396	0.5	590.793
434.271	0.5	868.542
395.908	0.5	791.816
253.197	0.5	506.394
725.064	0.5	1450.13
431.202	0.5	862.404
230.179	0.5	460.358
527.877	0.5	1055.75
220.205	0.5	440.409
197.187	0.5	394.373
637.596	0.5	1275.19
437.34	0.5	874.68
291.56	0.5	583.12
519.437	0.5	1038.87
383.632	0.5	767.263
445.013	0.5	890.026
214.834	0.5	429.668
1184.65	0.5	2369.31
562.404	0.5	1124.81
408.951	0.5	817.903
262.404	0.5	524.808
454.22	0.5	908.44
348.338	0.5	696.675
251.662	0.5	503.325
434.271	0.5	868.542
370.588	0.5	741.176
418.926	0.5	837.852
377.494	0.5	754.987
420.46	0.5	840.921
285.422	0.5	570.844
426.598	0.5	853.197
470.332	0.5	940.665
277.749	0.5	555.499
389.77	0.5	779.54
346.803	0.5	693.606
850.895	0.5	1701.79
725.064	0.5	1450.13
546.292	0.5	1092.58
470.332	0.5	940.665
187.98	0.5	375.959
410.486	0.5	820.972
626.087	0.5	1252.17
405.115	0.5	810.23
452.685	0.5	905.371
207.161	0.5	414.322
251.662	0.5	503.325
616.88	0.5	1233.76
373.657	0.5	747.315
525.575	0.5	1051.15
220.205	0.5	440.409
658.312	0.5	1316.62
624.552	0.5	1249.1
560.87	0.5	1121.74
454.22	0.5	908.44
712.788	0.5	1425.58
1090.28	0.5	2180.56
484.91	0.5	969.821
500.256	0.5	1000.51
525.575	0.5	1051.15
375.192	0.5	750.384
530.946	0.5	1061.89
342.199	0.5	684.399
637.596	0.5	1275.19
300.767	0.5	601.535
1044.25	0.5	2088.49
409.719	0.5	819.437
277.749	0.5	555.499
207.161	0.5	414.322
398.21	0.5	796.419
437.34	0.5	874.68
327.621	0.5	655.243
519.437	0.5	1038.87
382.864	0.5	765.729
445.013	0.5	890.026
265.473	0.5	530.946
418.926	0.5	837.852
265.473	0.5	530.946
359.079	0.5	718.159
485.678	0.5	971.355
250.128	0.5	500.256
650.639	0.5	1301.28
234.783	0.5	469.565
531.714	0.5	1063.43
254.731	0.5	509.463
370.588	0.5	741.176
342.199	0.5	684.399
159.591	0.5	319.182
253.197	0.5	506.394
850.895	0.5	1701.79
524.041	0.5	1048.08
505.627	0.5	1011.25
371.355	0.5	742.711
470.332	0.5	940.665
664.45	0.5	1328.9
273.146	0.5	546.292
265.473	0.5	530.946
461.893	0.5	923.785
250.128	0.5	500.256
259.335	0.5	518.67
346.036	0.5	692.072
715.09	0.5	1430.18
323.018	0.5	646.036
277.749	0.5	555.499
236.317	0.5	472.634
502.558	0.5	1005.12
299.233	0.5	598.465
356.01	0.5	712.02
409.719	0.5	819.437
616.88	0.5	1233.76
418.926	0.5	837.852
306.905	0.5	613.811
247.826	0.5	495.652
637.596	0.5	1275.19
265.473	0.5	530.946
1209.97	0.5	2419.95
265.473	0.5	530.946
250.128	0.5	500.256
306.138	0.5	612.276
242.455	0.5	484.91
508.696	0.5	1017.39
446.547	0.5	893.095
377.494	0.5	754.987
721.995	0.5	1443.99
445.013	0.5	890.026
356.01	0.5	712.02
187.98	0.5	375.959
398.21	0.5	796.419
569.309	0.5	1138.62
626.087	0.5	1252.17
286.957	0.5	573.913
300.767	0.5	601.535
285.422	0.5	570.844
250.128	0.5	500.256
327.621	0.5	655.243
519.437	0.5	1038.87
626.087	0.5	1252.17
624.552	0.5	1249.1
593.095	0.5	1186.19
1039.64	0.5	2079.28
268.542	0.5	537.084
524.041	0.5	1048.08
565.473	0.5	1130.95
570.844	0.5	1141.69
562.404	0.5	1124.81
443.478	0.5	886.957
418.159	0.5	836.317
370.588	0.5	741.176
214.834	0.5	429.668
412.02	0.5	824.041
230.179	0.5	460.358
352.941	0.5	705.882
850.895	0.5	1701.79
442.711	0.5	885.422
236.317	0.5	472.634
418.159	0.5	836.317
470.332	0.5	940.665
327.621	0.5	655.243
473.402	0.5	946.803
202.558	0.5	405.115
259.335	0.5	518.67
324.552	0.5	649.105
477.238	0.5	954.476
395.908	0.5	791.816
323.018	0.5	646.036
409.719	0.5	819.437
441.176	0.5	882.353
624.552	0.5	1249.1
234.783	0.5	469.565
470.332	0.5	940.665
637.596	0.5	1275.19
569.309	0.5	1138.62
330.691	0.5	661.381
309.974	0.5	619.949
377.494	0.5	754.987
637.596	0.5	1275.19
253.197	0.5	506.394
187.212	0.5	374.425
214.834	0.5	429.668
183.376	0.5	366.752
273.913	0.5	547.826
346.803	0.5	693.606
719.693	0.5	1439.39
721.995	0.5	1443.99
219.437	0.5	438.875
251.662	0.5	503.325
569.309	0.5	1138.62
446.547	0.5	893.095
442.711	0.5	885.422
290.026	0.5	580.051
443.478	0.5	886.957
478.772	0.5	957.545
220.205	0.5	440.409
251.662	0.5	503.325
285.422	0.5	570.844
715.09	0.5	1430.18
484.91	0.5	969.821
317.647	0.5	635.294
426.598	0.5	853.197
452.685	0.5	905.371
284.655	0.5	569.309
624.552	0.5	1249.1
690.537	0.5	1381.07
461.893	0.5	923.785
182.609	0.5	365.217
445.013	0.5	890.026
214.834	0.5	429.668
527.877	0.5	1055.75
681.33	0.5	1362.66
477.238	0.5	954.476
650.639	0.5	1301.28
370.588	0.5	741.176
607.673	0.5	1215.35
247.826	0.5	495.652
609.207	0.5	1218.41
675.192	0.5	1350.38
389.77	0.5	779.54
477.238	0.5	954.476
635.294	0.5	1270.59
476.471	0.5	952.941
285.422	0.5	570.844
431.202	0.5	862.404
270.844	0.5	541.688
362.148	0.5	724.297
1184.65	0.5	2369.31
491.049	0.5	982.097
258.568	0.5	517.136
397.442	0.5	794.885
300.767	0.5	601.535
408.184	0.5	816.368
377.494	0.5	754.987
546.292	0.5	1092.58
299.233	0.5	598.465
537.084	0.5	1074.17
658.312	0.5	1316.62
362.148	0.5	724.297
704.348	0.5	1408.7
323.785	0.5	647.57
637.596	0.5	1275.19
635.294	0.5	1270.59
234.783	0.5	469.565
255.499	0.5	510.997
408.184	0.5	816.368
624.552	0.5	1249.1
253.197	0.5	506.394
391.304	0.5	782.609
317.647	0.5	635.294
299.233	0.5	598.465
470.332	0.5	940.665
352.941	0.5	705.882
236.317	0.5	472.634
607.673	0.5	1215.35
197.187	0.5	394.373
443.478	0.5	886.957
637.596	0.5	1275.19
291.56	0.5	583.12
658.312	0.5	1316.62
363.683	0.5	727.366
352.941	0.5	705.882
405.115	0.5	810.23
526.343	0.5	1052.69
202.558	0.5	405.115
352.941	0.5	705.882
352.941	0.5	705.882
534.015	0.5	1068.03
534.015	0.5	1068.03
300.767	0.5	601.535
323.018	0.5	646.036
254.731	0.5	509.463
370.588	0.5	741.176
1209.97	0.5	2419.95
446.547	0.5	893.095
437.34	0.5	874.68
324.552	0.5	649.105
527.877	0.5	1055.75
614.578	0.5	1229.16
415.09	0.5	830.179
658.312	0.5	1316.62
441.176	0.5	882.353
721.995	0.5	1443.99
352.941	0.5	705.882
590.026	0.5	1180.05
675.192	0.5	1350.38
352.941	0.5	705.882
178.005	0.5	356.01
371.355	0.5	742.711
[truncated: 18,001 more rows]
